# Supplementary material for: Antibiotic feeding changes the bacterial community of Chilo suppressalis and thereby affects its pesticide tolerance
Source: BMC Microbiol. 2024 Jul 23;24:273. doi: 10.1186/s12866-024-03421-2 (PMC11265483; doi:10.1186/s12866-024-03421-2)
Supplement: Supplementary file 1 — Supplementary Material 1 [file 12866_2024_3421_MOESM1_ESM.xlsx]

## Sheet: Additional file 1
Additional file 1 Abundance of different ASVs in different samples
OTU	Total_tags	CFM1_tags	CFM2_tags	CFM3_tags	CFM4_tags	CFM5_tags	CK1_tags	CK2_tags	CK3_tags	CK4_tags	CK5_tags	TET1_tags	TET2_tags	TET3_tags	TET4_tags	TET5_tags	CFM1_relative_abundance	CFM2_relative_abundance	CFM3_relative_abundance	CFM4_relative_abundance	CFM5_relative_abundance	CK1_relative_abundance	CK2_relative_abundance	CK3_relative_abundance	CK4_relative_abundance	CK5_relative_abundance	TET1_relative_abundance	TET2_relative_abundance	TET3_relative_abundance	TET4_relative_abundance	TET5_relative_abundance	Domain	Phylum	Class	Order	Family	Genus	Species
ASV000001	581843	27605	26958	29586	27082	30156	19167	18018	20880	13636	21677	72826	76540	73162	71418	53132	23.5112	24.0615	26.3662	22.8741	27.0783	19.7947	16.9839	18.0218	14.6468	21.499	67.4902	68.4156	67.3039	66.7046	49.1826	Bacteria	Firmicutes	Bacilli	Lactobacillales	Enterococcaceae	Enterococcus
ASV000002	196073	28769	28696	24351	30271	29566	6236	11670	12252	9299	12122	568	591	590	649	443	24.5026	25.6127	21.7009	25.5676	26.5485	6.44022	11.0002	10.5748	9.98829	12.0225	0.526384	0.528268	0.542758	0.606168	0.410071	Bacteria	Firmicutes	Bacilli	Lactobacillales	Enterococcaceae	Enterococcus
ASV000003	127016	18894	15732	22027	18254	11620	6476	4514	8836	9743	10305	112	121	114	132	136	16.0921	14.0417	19.6298	15.4178	10.4341	6.68808	4.25492	7.62645	10.4652	10.2204	0.103794	0.108156	0.104872	0.123288	0.125891	Bacteria	Proteobacteria	Alphaproteobacteria	Acetobacterales	Acetobacteraceae	Acetobacter
ASV000004	92200	4689	4732	5349	4654	5321	2684	2682	3193	1969	3292	11086	11777	11205	11043	8524	3.99363	4.22357	4.76687	3.93088	4.77794	2.7719	2.52807	2.75591	2.11495	3.26497	10.2738	10.5269	10.3078	10.3142	7.8904	Bacteria	Firmicutes	Bacilli	Lactobacillales	Enterococcaceae	Enterococcus
ASV000005	78163	43	47	57	139	161	17164	10020	20733	13671	15019	214	164	163	245	323	0.036623	0.04195	0.050797	0.117403	0.144568	17.7261	9.4449	17.8949	14.6844	14.8957	0.198321	0.146592	0.149948	0.228831	0.298991	Bacteria	Proteobacteria	Gammaproteobacteria	Enterobacteriales	Enterobacteriaceae
ASV000006	77153	11351	10249	8461	12408	11006	3241	2539	1911	3617	2494	2071	2103	2077	2027	1598	9.66767	9.14779	7.54019	10.4801	9.88273	3.34714	2.39327	1.6494	3.88511	2.47352	1.91926	1.87978	1.91069	1.89322	1.47922	Bacteria	Firmicutes	Bacilli	Lactobacillales	Enterococcaceae	Enterococcus
ASV000007	58256	9012	8029	5853	9466	8497	3055	3149	2700	4155	3228	240	239	239	206	188	7.67554	7.16632	5.21602	7.9952	7.6298	3.15505	2.96826	2.3304	4.46299	3.20149	0.222416	0.213631	0.219863	0.192405	0.174026	Bacteria	Firmicutes	Bacilli	Lactobacillales	Enterococcaceae	Enterococcus
ASV000008	39439	146	100	148	86	111	6701	7618	10252	5618	7829	157	173	163	165	172	0.124348	0.089255	0.131893	0.072638	0.099671	6.92045	7.18076	8.84861	6.03444	7.76471	0.145497	0.154637	0.149948	0.154111	0.159215	Bacteria	Firmicutes	Bacilli	Lactobacillales	Leuconostocaceae	Weissella
ASV000009	35454	5107	5293	4553	5498	5461	1160	2119	2287	1634	2298	0	0	44	0	0	4.34964	4.72429	4.0575	4.64374	4.90365	1.19799	1.99738	1.97393	1.75512	2.27913	0	0	0.040477	0	0	Bacteria	Firmicutes	Bacilli	Lactobacillales	Enterococcaceae	Enterococcus
ASV000010	17157	14	0	0	0	5	524	3814	1027	1518	394	551	388	624	1218	7080	0.011924	0	0	0	0.00449	0.54116	3.5951	0.886415	1.63052	0.390764	0.51063	0.346816	0.574036	1.13762	6.55373	Bacteria	Proteobacteria	Gammaproteobacteria	Enterobacteriales	Enterobacteriaceae	Plesiomonas
ASV000011	12744	1239	2114	1697	757	764	1102	1291	1731	572	1324	26	23	36	33	35	1.05526	1.88686	1.51232	0.63938	0.686026	1.13809	1.2169	1.49405	0.6144	1.31313	0.024095	0.020559	0.033117	0.030822	0.032398	Bacteria	Firmicutes	Bacilli	Lactobacillales	Lactobacillaceae	Pediococcus	Pediococcus_pentosaceus
ASV000012	12538	28	27	40	29	48	2416	1590	3146	1828	2455	202	174	152	156	247	0.023848	0.024099	0.035647	0.024494	0.043101	2.49512	1.49874	2.71535	1.9635	2.43484	0.1872	0.155531	0.139829	0.145705	0.22864	Bacteria	Proteobacteria	Gammaproteobacteria	Enterobacteriales	Enterobacteriaceae	Enterobacter
ASV000013	10640	0	44	0	0	0	1813	1984	2697	1664	2177	52	61	44	50	54	0	0.039272	0	0	0	1.87237	1.87013	2.32781	1.78734	2.15912	0.04819	0.054525	0.040477	0.0467	0.049986	Bacteria	Firmicutes	Bacilli	Lactobacillales	Leuconostocaceae	Weissella
ASV000014	10507	1052	996	1762	866	797	782	811	1125	681	1346	52	58	75	57	47	0.89599	0.888984	1.57024	0.731444	0.715658	0.807609	0.764452	0.970999	0.731479	1.33495	0.04819	0.051844	0.068995	0.053238	0.043506	Bacteria	Firmicutes	Bacilli	Lactobacillales	Enterococcaceae
ASV000015	10274	1588	1480	1101	1676	1474	544	557	495	740	619	0	0	0	0	0	1.3525	1.32098	0.981178	1.41559	1.32356	0.561815	0.525031	0.42724	0.794853	0.613917	0	0	0	0	0	Bacteria	Firmicutes	Bacilli	Lactobacillales	Enterococcaceae	Enterococcus
ASV000016	8803	1422	1354	957	1472	1324	417	424	362	567	468	36	0	0	0	0	1.21112	1.20852	0.85285	1.24328	1.18887	0.430656	0.399664	0.312446	0.609029	0.464157	0.033362	0	0	0	0	Bacteria	Firmicutes	Bacilli	Lactobacillales	Enterococcaceae	Enterococcus
ASV000017	7170	0	0	0	0	0	51	3856	214	528	95	1146	77	322	57	824	0	0	0	0	0	0.05267	3.63468	0.184706	0.567138	0.09422	1.06204	0.068827	0.296217	0.053238	0.762751	Bacteria	Fusobacteria	Fusobacteriia	Fusobacteriales	Fusobacteriaceae	Cetobacterium
ASV000018	6957	0	8	0	6	0	713	591	470	160	301	529	1384	1350	688	757	0	0.00714	0	0.005068	0	0.73635	0.557079	0.405662	0.17186	0.298528	0.490242	1.2371	1.24191	0.642594	0.700731	Bacteria	Bacteroidetes	Bacteroidia	Bacteroidales	Muribaculaceae
ASV000019	5344	0	0	0	0	0	934	999	1221	942	888	82	84	53	85	56	0	0	0	0	0	0.964587	0.941662	1.05386	1.01183	0.880708	0.075992	0.075084	0.048756	0.07939	0.051837	Bacteria	Firmicutes	Bacilli	Lactobacillales	Enterococcaceae	Enterococcus	Enterococcus_faecalis
ASV000020	4932	79	0	124	21	53	225	415	416	194	374	751	578	457	493	752	0.067284	0	0.110505	0.017737	0.047591	0.232368	0.391181	0.359054	0.20838	0.370929	0.695976	0.516648	0.420408	0.460464	0.696103	Bacteria	Proteobacteria	Gammaproteobacteria	Enterobacteriales	Enterobacteriaceae	Enterobacter
ASV000021	3908	0	0	0	0	0	112	634	175	143	80	113	102	144	304	2101	0	0	0	0	0	0.115668	0.597611	0.151044	0.1536	0.079343	0.104721	0.091173	0.13247	0.283937	1.94483	Bacteria	Proteobacteria	Gammaproteobacteria	Enterobacteriales	Enterobacteriaceae	Plesiomonas
ASV000022	3788	5	18	10	9	31	151	654	628	82	50	30	9	91	371	1649	0.004259	0.016066	0.008912	0.007602	0.027836	0.155945	0.616464	0.542033	0.088078	0.049589	0.027802	0.008045	0.083714	0.346515	1.52643	Bacteria	Proteobacteria	Alphaproteobacteria	Rhodobacterales	Rhodobacteraceae	Amaricoccus
ASV000023	3758	575	510	400	618	603	221	200	180	249	202	0	0	0	0	0	0.489728	0.455203	0.356468	0.521977	0.541458	0.228237	0.188521	0.15536	0.267457	0.200341	0	0	0	0	0	Bacteria	Firmicutes	Bacilli	Lactobacillales	Enterococcaceae	Enterococcus
ASV000024	3727	647	512	457	605	491	184	111	118	179	171	59	50	61	40	42	0.551051	0.456988	0.407265	0.510997	0.440889	0.190026	0.104629	0.101847	0.192268	0.169596	0.054677	0.044693	0.056116	0.03736	0.038878	Bacteria	Proteobacteria	Alphaproteobacteria	Acetobacterales	Acetobacteraceae	Acetobacter
ASV000025	3644	481	373	410	422	295	376	240	262	390	309	33	28	0	25	0	0.409669	0.332923	0.36538	0.356431	0.264892	0.388313	0.226225	0.226135	0.418909	0.306462	0.030582	0.025028	0	0.02335	0	Bacteria	Firmicutes	Bacilli	Lactobacillales	Enterococcaceae
ASV000026	3634	465	355	424	404	335	274	143	138	285	210	132	129	117	133	90	0.396041	0.316857	0.377856	0.341228	0.30081	0.282973	0.134792	0.119109	0.306126	0.208275	0.122329	0.115307	0.107632	0.124222	0.08331	Bacteria	Firmicutes	Bacilli	Lactobacillales	Enterococcaceae	Enterococcus
ASV000027	3455	0	0	0	0	0	730	788	639	615	683	0	0	0	0	0	0	0	0	0	0	0.753906	0.742773	0.551528	0.660587	0.677391	0	0	0	0	0	Bacteria	Firmicutes	Bacilli	Lactobacillales	Enterococcaceae	Enterococcus
ASV000028	3119	531	387	528	504	323	157	127	112	245	205	0	0	0	0	0	0.452254	0.345419	0.470538	0.42569	0.290035	0.162142	0.119711	0.096668	0.263161	0.203317	0	0	0	0	0	Bacteria	Firmicutes	Bacilli	Lactobacillales	Enterococcaceae
ASV000029	2785	0	0	0	0	0	115	102	277	89	129	1067	345	204	152	305	0	0	0	0	0	0.118766	0.096146	0.239082	0.095597	0.127941	0.988824	0.30838	0.187666	0.141969	0.282329	Bacteria	Firmicutes	Erysipelotrichia	Erysipelotrichales	Erysipelotrichaceae	Dubosiella
ASV000030	2737	0	0	0	0	0	34	40	60	38	17	82	29	406	298	1733	0	0	0	0	0	0.035113	0.037704	0.051787	0.040817	0.01686	0.075992	0.025922	0.373491	0.278333	1.60418	Bacteria	Proteobacteria	Gammaproteobacteria	Aeromonadales	Aeromonadaceae	Aeromonas
ASV000031	2596	0	0	0	0	0	75	425	114	153	67	98	0	95	175	1394	0	0	0	0	0	0.077456	0.400607	0.098395	0.164341	0.06645	0.09082	0	0.087393	0.163451	1.29038	Bacteria	Proteobacteria	Gammaproteobacteria	Enterobacteriales	Enterobacteriaceae	Plesiomonas
ASV000032	2417	0	44	52	0	0	128	183	99	103	196	391	310	278	265	368	0	0.039272	0.046341	0	0	0.132192	0.172497	0.085448	0.110635	0.19439	0.362352	0.277095	0.25574	0.247511	0.340646	Bacteria	Proteobacteria	Gammaproteobacteria	Enterobacteriales	Enterobacteriaceae	Enterobacter
ASV000033	2174	0	0	0	0	0	54	159	38	18	19	132	313	632	429	380	0	0	0	0	0	0.055768	0.149874	0.032798	0.019334	0.018844	0.122329	0.279777	0.581395	0.400687	0.351754	Bacteria	Bacteroidetes	Bacteroidia	Bacteroidales	Muribaculaceae
ASV000034	2132	440	320	270	399	263	133	0	0	189	118	0	0	0	0	0	0.374749	0.285617	0.240616	0.337005	0.236158	0.137356	0	0	0.20301	0.117031	0	0	0	0	0	Bacteria	Firmicutes	Bacilli	Lactobacillales	Enterococcaceae	Enterococcus
ASV000035	2131	289	221	185	242	253	109	64	66	158	90	101	84	102	101	66	0.246142	0.197255	0.164867	0.204399	0.227179	0.11257	0.060327	0.056965	0.169712	0.089261	0.0936	0.075084	0.093833	0.094334	0.061094	Bacteria	Proteobacteria	Alphaproteobacteria	Acetobacterales	Acetobacteraceae	Acetobacter
ASV000036	1956	0	0	0	0	0	55	66	1491	41	25	112	30	41	43	52	0	0	0	0	0	0.056801	0.062212	1.2869	0.044039	0.024795	0.103794	0.026816	0.037717	0.040162	0.048135	Bacteria	Firmicutes	Bacilli	Bacillales	Planococcaceae	Kurthia
ASV000037	1949	0	0	0	0	0	48	613	104	91	34	19	62	21	400	557	0	0	0	0	0	0.049572	0.577817	0.089764	0.097745	0.033721	0.017608	0.055419	0.019319	0.373601	0.515598	Bacteria	Proteobacteria	Gammaproteobacteria	Aeromonadales	Aeromonadaceae	Aeromonas	Aeromonas_hydrophila_subsp_hydrophila
ASV000038	1860	44	0	21	0	0	307	180	121	263	154	151	220	157	129	113	0.037475	0	0.018715	0	0	0.317054	0.169669	0.104436	0.282495	0.152735	0.139937	0.196648	0.144429	0.120486	0.104601	Bacteria	Firmicutes	Bacilli	Lactobacillales
ASV000039	1714	0	0	0	0	0	419	290	177	80	184	120	94	111	94	145	0	0	0	0	0	0.432722	0.273355	0.152771	0.08593	0.182489	0.111208	0.084022	0.102112	0.087796	0.134222	Bacteria	Firmicutes	Clostridia	Clostridiales	Ruminococcaceae
ASV000040	1640	0	0	0	0	0	462	252	251	433	242	0	0	0	0	0	0	0	0	0	0	0.47713	0.237536	0.216641	0.465096	0.240013	0	0	0	0	0	Bacteria	Firmicutes	Bacilli	Lactobacillales	Enterococcaceae	Enterococcus
ASV000041	1636	0	0	0	0	0	214	417	76	543	24	30	27	33	31	241	0	0	0	0	0	0.221008	0.393066	0.065596	0.58325	0.023803	0.027802	0.024134	0.030358	0.028954	0.223086	Bacteria	Firmicutes	Bacilli	Bacillales	Bacillaceae	Bacillus	Bacillus_cereus
ASV000042	1565	157	209	146	144	115	195	123	207	121	133	0	15	0	0	0	0.133717	0.186544	0.130111	0.121626	0.103263	0.201386	0.11594	0.178664	0.129969	0.131908	0	0.013408	0	0	0	Bacteria	Firmicutes	Bacilli	Lactobacillales
ASV000043	1547	0	0	0	0	0	264	122	116	240	133	122	160	131	126	133	0	0	0	0	0	0.272646	0.114998	0.100121	0.25779	0.131908	0.113061	0.143017	0.120511	0.117684	0.123114	Bacteria	Firmicutes	Bacilli	Lactobacillales	Enterococcaceae	Enterococcus
ASV000044	1518	0	0	0	0	0	545	200	45	0	55	30	28	27	0	588	0	0	0	0	0	0.562848	0.188521	0.03884	0	0.054548	0.027802	0.025028	0.024838	0	0.544293	Bacteria	Firmicutes	Bacilli	Lactobacillales	Lactobacillaceae	Lactobacillus	Lactobacillus_gasseri
ASV000045	1508	0	0	0	0	0	371	285	206	323	252	0	38	33	0	0	0	0	0	0	0	0.38315	0.268642	0.177801	0.346943	0.249931	0	0.033966	0.030358	0	0	Bacteria	Firmicutes	Bacilli	Lactobacillales
ASV000046	1491	0	0	0	0	0	409	248	226	268	257	40	0	43	0	0	0	0	0	0	0	0.422394	0.233766	0.195063	0.287866	0.25489	0.037069	0	0.039557	0	0	Bacteria	Firmicutes	Bacilli	Lactobacillales	Leuconostocaceae	Weissella
ASV000047	1462	17	0	0	0	0	195	101	93	169	83	138	148	180	139	199	0.014479	0	0	0	0	0.201386	0.095203	0.080269	0.181527	0.082318	0.127889	0.132291	0.165587	0.129826	0.184208	Bacteria	Firmicutes	Bacilli	Lactobacillales	Enterococcaceae	Enterococcus
ASV000048	1453	0	0	0	0	0	0	50	272	60	0	767	0	0	0	304	0	0	0	0	0	0	0.04713	0.234766	0.064448	0	0.710804	0	0	0	0.281403	Bacteria	Firmicutes	Erysipelotrichia	Erysipelotrichales	Erysipelotrichaceae	Dubosiella
ASV000049	1329	195	276	169	218	137	102	78	0	154	0	0	0	0	0	0	0.166082	0.246345	0.150608	0.184128	0.123018	0.10534	0.073523	0	0.165415	0	0	0	0	0	0	Bacteria	Firmicutes	Bacilli	Lactobacillales
ASV000050	1312	0	0	0	0	0	138	239	94	394	51	42	43	72	78	161	0	0	0	0	0	0.142519	0.225283	0.081132	0.423205	0.050581	0.038923	0.038436	0.066235	0.072852	0.149033	Bacteria	Proteobacteria	Gammaproteobacteria	Enterobacteriales	Enterobacteriaceae
ASV000051	1311	22	0	21	0	0	80	107	107	63	118	170	171	127	145	180	0.018737	0	0.018715	0	0	0.08262	0.100859	0.092353	0.06767	0.117031	0.157545	0.152849	0.116831	0.13543	0.16662	Bacteria	Proteobacteria	Gammaproteobacteria	Enterobacteriales	Enterobacteriaceae	Enterobacter
ASV000052	1272	0	0	0	0	0	220	114	74	215	115	106	136	98	112	82	0	0	0	0	0	0.227205	0.107457	0.06387	0.230937	0.114056	0.098234	0.121564	0.090153	0.104608	0.075905	Bacteria	Firmicutes	Bacilli	Lactobacillales
ASV000053	1248	0	0	28	0	21	81	415	47	256	0	50	37	60	22	231	0	0	0.024953	0	0.018857	0.083653	0.391181	0.040566	0.274976	0	0.046337	0.033073	0.055196	0.020548	0.213829	Bacteria	Proteobacteria	Gammaproteobacteria	Pseudomonadales	Moraxellaceae	Acinetobacter	Acinetobacter_calcoaceticus
ASV000054	1228	0	0	0	17	0	163	81	91	162	92	125	129	171	108	89	0	0	0	0.014359	0	0.168338	0.076351	0.078543	0.174008	0.091244	0.115842	0.115307	0.157308	0.100872	0.082385	Bacteria
ASV000055	1182	154	177	103	94	94	97	47	39	97	41	61	41	45	50	42	0.131162	0.157982	0.091791	0.079395	0.084406	0.100177	0.044302	0.033661	0.10419	0.040663	0.056531	0.036648	0.041397	0.0467	0.038878	Bacteria	Firmicutes	Bacilli	Lactobacillales	Enterococcaceae	Enterococcus
ASV000056	1106	0	0	0	0	0	97	137	41	55	38	86	79	427	78	68	0	0	0	0	0	0.100177	0.129137	0.035388	0.059077	0.037688	0.079699	0.070615	0.39281	0.072852	0.062945	Bacteria	Epsilonbacteraeota	Campylobacteria	Campylobacterales	Helicobacteraceae	Helicobacter	Helicobacter_sp_MIT_03-1616
ASV000057	1076	0	0	7	0	0	45	186	193	29	8	7	6	18	119	458	0	0	0.006238	0	0	0.046474	0.175324	0.16658	0.03115	0.007934	0.006487	0.005363	0.016559	0.111146	0.423956	Bacteria	Proteobacteria	Gammaproteobacteria	Betaproteobacteriales	Rhodocyclaceae	Thauera
ASV000058	1075	48	49	0	40	34	201	189	138	228	148	0	0	0	0	0	0.040882	0.043735	0	0.033785	0.03053	0.207582	0.178152	0.119109	0.244901	0.146785	0	0	0	0	0	Bacteria	Firmicutes	Bacilli	Lactobacillales	Leuconostocaceae	Weissella	Weissella_paramesenteroides
ASV000059	1050	0	0	0	0	0	188	228	127	419	88	0	0	0	0	0	0	0	0	0	0	0.194157	0.214914	0.109615	0.450059	0.087277	0	0	0	0	0	Bacteria	Proteobacteria	Gammaproteobacteria	Enterobacteriales	Enterobacteriaceae
ASV000060	1044	0	0	0	0	0	35	304	282	44	26	0	0	0	60	293	0	0	0	0	0	0.036146	0.286552	0.243397	0.047262	0.025786	0	0	0	0.05604	0.271221	Bacteria	Proteobacteria	Gammaproteobacteria	Betaproteobacteriales	Rhodocyclaceae	Thauera
ASV000061	1028	7	0	18	14	0	22	167	32	131	26	44	73	89	29	376	0.005962	0	0.016041	0.011825	0	0.02272	0.157415	0.02762	0.14071	0.025786	0.040776	0.065251	0.081874	0.027086	0.348051	Bacteria	Proteobacteria	Gammaproteobacteria	Pseudomonadales	Moraxellaceae	Acinetobacter
ASV000062	1011	0	0	0	0	0	36	187	50	77	27	104	66	89	153	222	0	0	0	0	0	0.037179	0.176267	0.043156	0.082708	0.026778	0.09638	0.058994	0.081874	0.142903	0.205498	Bacteria	Proteobacteria	Gammaproteobacteria	Enterobacteriales	Enterobacteriaceae	Plesiomonas	Plesiomonas_shigelloides
ASV000063	980	52	41	21	48	0	155	145	135	246	137	0	0	0	0	0	0.044288	0.036595	0.018715	0.040542	0	0.160076	0.136678	0.11652	0.264235	0.135875	0	0	0	0	0	Bacteria	Firmicutes	Bacilli	Lactobacillales
ASV000064	979	0	0	0	6	0	34	222	58	243	0	49	106	125	46	90	0	0	0	0.005068	0	0.035113	0.209258	0.05006	0.261012	0	0.04541	0.094749	0.114991	0.042964	0.08331	Bacteria	Proteobacteria	Gammaproteobacteria	Pseudomonadales	Pseudomonadaceae	Pseudomonas
ASV000065	971	83	90	77	62	47	112	83	0	75	44	37	62	41	95	63	0.070691	0.08033	0.06862	0.052367	0.042203	0.115668	0.078236	0	0.080559	0.043639	0.034289	0.055419	0.037717	0.08873	0.058317	Bacteria	Firmicutes	Bacilli	Lactobacillales
ASV000066	963	0	0	0	0	0	33	52	0	0	10	70	194	293	164	147	0	0	0	0	0	0.034081	0.049015	0	0	0.009918	0.064871	0.173408	0.269539	0.153177	0.136073	Bacteria	Bacteroidetes	Bacteroidia	Bacteroidales	Muribaculaceae
ASV000067	962	0	0	0	0	0	0	151	47	0	0	26	27	38	81	592	0	0	0	0	0	0	0.142333	0.040566	0	0	0.024095	0.024134	0.034957	0.075654	0.547996	Bacteria	Proteobacteria	Gammaproteobacteria	Enterobacteriales	Enterobacteriaceae	Plesiomonas
ASV000068	958	113	143	67	100	87	108	0	68	98	47	42	43	42	0	0	0.096242	0.127635	0.059708	0.084462	0.078121	0.111537	0	0.058692	0.105264	0.046614	0.038923	0.038436	0.038637	0	0	Bacteria	Firmicutes	Bacilli	Lactobacillales
ASV000069	943	171	178	99	142	107	58	52	0	75	61	0	0	0	0	0	0.145641	0.158875	0.088226	0.119936	0.09608	0.059899	0.049015	0	0.080559	0.060499	0	0	0	0	0	Bacteria	Firmicutes	Bacilli	Lactobacillales	Enterococcaceae	Enterococcus
ASV000070	905	0	0	0	0	0	0	405	0	106	0	0	0	0	71	323	0	0	0	0	0	0	0.381755	0	0.113857	0	0	0	0	0.066314	0.298991	Bacteria	Proteobacteria	Gammaproteobacteria	Enterobacteriales	Enterobacteriaceae	Plesiomonas
ASV000071	874	0	0	0	0	0	0	315	55	0	0	0	0	0	58	446	0	0	0	0	0	0	0.296921	0.047471	0	0	0	0	0	0.054172	0.412848	Bacteria	Proteobacteria	Gammaproteobacteria	Enterobacteriales	Enterobacteriaceae	Plesiomonas
ASV000072	863	107	159	226	134	237	0	0	0	0	0	0	0	0	0	0	0.091132	0.141916	0.201404	0.113179	0.212812	0	0	0	0	0	0	0	0	0	0	Bacteria	Firmicutes	Bacilli	Bacillales	Paenibacillaceae	Brevibacillus
ASV000073	856	0	0	0	0	0	34	0	75	0	43	369	127	74	52	82	0	0	0	0	0	0.035113	0	0.064733	0	0.042647	0.341964	0.11352	0.068075	0.048568	0.075905	Bacteria	Firmicutes	Erysipelotrichia	Erysipelotrichales	Erysipelotrichaceae	Dubosiella
ASV000074	839	0	0	0	0	0	23	57	29	0	22	54	222	139	234	59	0	0	0	0	0	0.023753	0.053728	0.02503	0	0.021819	0.050044	0.198436	0.12787	0.218557	0.054614	Bacteria	Firmicutes	Erysipelotrichia	Erysipelotrichales	Erysipelotrichaceae	Turicibacter
ASV000075	821	0	0	0	0	0	112	103	120	120	112	37	57	52	64	44	0	0	0	0	0	0.115668	0.097088	0.103573	0.128895	0.11108	0.034289	0.05095	0.047836	0.059776	0.040729	Bacteria	Firmicutes	Bacilli	Lactobacillales	Leuconostocaceae	Weissella	Weissella_paramesenteroides
ASV000076	820	0	0	0	0	0	0	251	308	261	0	0	0	0	0	0	0	0	0	0	0	0	0.236594	0.265838	0.280347	0	0	0	0	0	0	Bacteria
ASV000077	800	0	0	9	12	8	108	52	61	112	59	76	100	71	71	61	0	0	0.008021	0.010135	0.007184	0.111537	0.049015	0.05265	0.120302	0.058515	0.070432	0.089385	0.065315	0.066314	0.056466	Bacteria
ASV000078	794	0	0	0	0	0	88	70	296	36	44	42	49	41	31	97	0	0	0	0	0	0.090882	0.065982	0.255481	0.038669	0.043639	0.038923	0.043799	0.037717	0.028954	0.08979	Bacteria	Proteobacteria	Gammaproteobacteria	Betaproteobacteriales	Burkholderiaceae	Parasutterella
ASV000079	786	27	25	0	21	0	107	109	56	149	104	37	30	35	50	36	0.022996	0.022314	0	0.017737	0	0.110504	0.102744	0.048334	0.160045	0.103146	0.034289	0.026816	0.032198	0.0467	0.033324	Bacteria	Firmicutes	Bacilli	Lactobacillales	Leuconostocaceae	Weissella
ASV000080	750	0	0	0	0	0	51	33	20	3	0	18	261	247	96	21	0	0	0	0	0	0.05267	0.031106	0.017262	0.003222	0	0.016681	0.233296	0.227223	0.089664	0.019439	Bacteria	Bacteroidetes	Bacteroidia	Bacteroidales	Prevotellaceae	Prevotellaceae_UCG-001
ASV000081	745	0	0	0	0	0	99	90	41	0	32	43	92	110	86	152	0	0	0	0	0	0.102242	0.084834	0.035388	0	0.031737	0.039849	0.082235	0.101192	0.080324	0.140702	Bacteria	Bacteroidetes	Bacteroidia	Bacteroidales	Muribaculaceae
ASV000082	744	0	0	0	0	0	10	28	24	145	395	14	23	22	49	34	0	0	0	0	0	0.010327	0.026393	0.020715	0.155748	0.391756	0.012974	0.020559	0.020238	0.045766	0.031473	Bacteria	Proteobacteria	Gammaproteobacteria	Pseudomonadales	Moraxellaceae	Psychrobacter
ASV000083	743	0	0	0	0	0	75	0	0	0	64	0	276	187	141	0	0	0	0	0	0	0.077456	0	0	0	0.063474	0	0.246704	0.172027	0.131694	0	Bacteria	Firmicutes	Erysipelotrichia	Erysipelotrichales	Erysipelotrichaceae	Dubosiella
ASV000084	729	94	71	87	106	81	31	27	34	33	43	29	24	25	25	19	0.08006	0.063371	0.077532	0.08953	0.072733	0.032015	0.02545	0.029346	0.035446	0.042647	0.026875	0.021453	0.022998	0.02335	0.017588	Bacteria	Firmicutes	Bacilli	Lactobacillales	Enterococcaceae	Enterococcus
ASV000085	720	0	0	0	0	0	0	450	25	37	0	105	0	34	18	51	0	0	0	0	0	0	0.424172	0.021578	0.039743	0	0.097307	0	0.031278	0.016812	0.047209	Bacteria	Fusobacteria	Fusobacteriia	Fusobacteriales	Fusobacteriaceae	Cetobacterium
ASV000086	715	42	38	57	18	41	20	93	39	22	165	40	46	25	31	38	0.035771	0.033917	0.050797	0.015203	0.036816	0.020655	0.087662	0.033661	0.023631	0.163645	0.037069	0.041117	0.022998	0.028954	0.035175	Bacteria	Actinobacteria	Actinobacteria	Pseudonocardiales	Pseudonocardiaceae	Prauserella
ASV000087	697	0	0	0	0	0	84	78	43	35	48	54	73	69	99	114	0	0	0	0	0	0.086751	0.073523	0.037114	0.037594	0.047606	0.050044	0.065251	0.063475	0.092466	0.105526	Bacteria	Bacteroidetes	Bacteroidia	Bacteroidales	Prevotellaceae
ASV000088	692	93	135	76	67	63	63	21	0	37	19	33	38	24	23	0	0.079208	0.120495	0.067729	0.05659	0.05657	0.065063	0.019795	0	0.039743	0.018844	0.030582	0.033966	0.022078	0.021482	0	Bacteria	Firmicutes	Bacilli	Lactobacillales	Enterococcaceae	Enterococcus
ASV000089	691	0	0	0	39	0	127	80	84	218	93	0	0	0	0	50	0	0	0	0.03294	0	0.131159	0.075408	0.072501	0.234159	0.092236	0	0	0	0	0.046283	Bacteria	Proteobacteria	Alphaproteobacteria	Acetobacterales	Acetobacteraceae	Acetobacter
ASV000090	682	15	13	58	15	0	0	189	35	71	26	51	37	60	22	90	0.012776	0.011603	0.051688	0.012669	0	0	0.178152	0.030209	0.076263	0.025786	0.047263	0.033073	0.055196	0.020548	0.08331	Bacteria	Proteobacteria	Gammaproteobacteria	Pseudomonadales	Moraxellaceae	Acinetobacter	Acinetobacter_calcoaceticus
ASV000091	672	0	0	0	0	0	134	59	45	103	74	70	81	51	55	0	0	0	0	0	0	0.138388	0.055614	0.03884	0.110635	0.073392	0.064871	0.072402	0.046916	0.05137	0	Bacteria	Firmicutes	Bacilli	Lactobacillales	Enterococcaceae	Enterococcus
ASV000092	656	88	155	108	61	97	0	0	0	101	46	0	0	0	0	0	0.07495	0.138346	0.096246	0.051522	0.0871	0	0	0	0.108487	0.045622	0	0	0	0	0	Bacteria	Firmicutes	Bacilli	Lactobacillales	Lactobacillaceae	Pediococcus
ASV000093	636	70	91	48	51	50	58	17	29	31	48	33	0	47	30	33	0.059619	0.081222	0.042776	0.043076	0.044897	0.059899	0.016024	0.02503	0.033298	0.047606	0.030582	0	0.043237	0.02802	0.030547	Bacteria	Firmicutes	Bacilli	Lactobacillales
ASV000094	620	0	0	0	0	0	117	107	48	21	39	37	39	0	45	167	0	0	0	0	0	0.120832	0.100859	0.041429	0.022557	0.03868	0.034289	0.03486	0	0.04203	0.154587	Bacteria	Firmicutes	Bacilli	Lactobacillales	Lactobacillaceae	Lactobacillus	Lactobacillus_reuteri
ASV000095	586	0	0	0	0	0	11	137	0	99	0	10	44	60	18	207	0	0	0	0	0	0.01136	0.129137	0	0.106338	0	0.009267	0.03933	0.055196	0.016812	0.191613	Bacteria	Proteobacteria	Gammaproteobacteria	Pseudomonadales	Moraxellaceae	Acinetobacter
ASV000096	579	0	0	0	0	0	49	91	27	11	8	39	101	157	60	36	0	0	0	0	0	0.050605	0.085777	0.023304	0.011815	0.007934	0.036143	0.090279	0.144429	0.05604	0.033324	Bacteria	Proteobacteria	Deltaproteobacteria	Desulfovibrionales	Desulfovibrionaceae
ASV000097	571	0	0	0	0	0	263	170	0	0	10	48	0	25	55	0	0	0	0	0	0	0.271613	0.160243	0	0	0.009918	0.044483	0	0.022998	0.05137	0	Bacteria	Firmicutes	Clostridia	Clostridiales	Lachnospiraceae	Lachnospiraceae_NK4A136_group
ASV000098	571	0	0	0	0	0	157	104	56	172	82	0	0	0	0	0	0	0	0	0	0	0.162142	0.098031	0.048334	0.18475	0.081327	0	0	0	0	0	Bacteria	Firmicutes	Bacilli	Lactobacillales	Enterococcaceae	Enterococcus
ASV000099	565	62	78	48	53	60	42	23	18	27	24	30	21	23	35	21	0.052806	0.069619	0.042776	0.044765	0.053876	0.043375	0.02168	0.015536	0.029001	0.023803	0.027802	0.018771	0.021158	0.03269	0.019439	Bacteria
ASV000100	546	0	0	0	3	0	35	132	32	22	83	12	0	10	52	165	0	0	0	0.002534	0	0.036146	0.124424	0.02762	0.023631	0.082318	0.011121	0	0.009199	0.048568	0.152735	Bacteria	Proteobacteria	Gammaproteobacteria	Enterobacteriales	Enterobacteriaceae	Escherichia-Shigella	Shigella_sonnei
ASV000101	541	0	0	0	0	0	0	35	28	334	27	20	16	29	37	15	0	0	0	0	0	0	0.032991	0.024167	0.358758	0.026778	0.018535	0.014302	0.026678	0.034558	0.013885	Bacteria	Proteobacteria	Gammaproteobacteria	Pseudomonadales	Moraxellaceae	Acinetobacter	Acinetobacter_lwoffii
ASV000102	538	0	0	15	14	0	0	120	23	60	0	24	104	63	31	84	0	0	0.013368	0.011825	0	0	0.113113	0.019852	0.064448	0	0.022242	0.092961	0.057956	0.028954	0.077756	Bacteria	Proteobacteria	Gammaproteobacteria	Pseudomonadales	Moraxellaceae	Acinetobacter
ASV000103	521	30	0	25	36	26	102	49	0	183	56	0	14	0	0	0	0.025551	0	0.022279	0.030406	0.023346	0.10534	0.046188	0	0.196565	0.05554	0	0.012514	0	0	0	Bacteria	Proteobacteria	Gammaproteobacteria	Enterobacteriales	Enterobacteriaceae	Klebsiella
ASV000104	519	0	0	0	0	11	94	68	56	126	88	22	32	0	22	0	0	0	0	0	0.009877	0.097078	0.064097	0.048334	0.13534	0.087277	0.020388	0.028603	0	0.020548	0	Bacteria	Firmicutes	Bacilli	Lactobacillales	Leuconostocaceae	Weissella
ASV000105	500	0	0	0	0	0	88	76	42	75	39	35	35	39	45	26	0	0	0	0	0	0.090882	0.071638	0.036251	0.080559	0.03868	0.032436	0.031285	0.035877	0.04203	0.024067	Bacteria	Firmicutes	Bacilli	Lactobacillales
ASV000106	492	0	0	0	0	0	0	89	48	0	0	0	0	0	63	292	0	0	0	0	0	0	0.083892	0.041429	0	0	0	0	0	0.058842	0.270295	Bacteria	Proteobacteria	Gammaproteobacteria	Enterobacteriales	Enterobacteriaceae	Plesiomonas
ASV000107	485	0	0	0	0	0	0	0	60	0	0	186	86	52	59	42	0	0	0	0	0	0	0	0.051787	0	0	0.172372	0.076872	0.047836	0.055106	0.038878	Bacteria	Firmicutes	Erysipelotrichia	Erysipelotrichales	Erysipelotrichaceae	Dubosiella
ASV000108	475	0	0	0	0	0	82	85	31	0	26	0	69	68	65	49	0	0	0	0	0	0.084685	0.080121	0.026756	0	0.025786	0	0.061676	0.062555	0.06071	0.045358	Bacteria	Bacteroidetes	Bacteroidia	Bacteroidales	Muribaculaceae
ASV000109	474	0	0	0	0	0	71	61	68	53	24	29	30	51	38	49	0	0	0	0	0	0.073325	0.057499	0.058692	0.056929	0.023803	0.026875	0.026816	0.046916	0.035492	0.045358	Bacteria	Firmicutes	Bacilli	Lactobacillales	Leuconostocaceae	Weissella
ASV000110	471	0	0	0	0	0	54	34	33	0	0	38	74	108	70	60	0	0	0	0	0	0.055768	0.032049	0.028483	0	0	0.035216	0.066145	0.099352	0.06538	0.05554	Bacteria	Bacteroidetes	Bacteroidia	Bacteroidales	Muribaculaceae
ASV000111	469	0	0	0	0	0	124	41	59	14	0	163	18	14	21	15	0	0	0	0	0	0.128061	0.038647	0.050924	0.015038	0	0.151057	0.016089	0.012879	0.019614	0.013885	Bacteria	Proteobacteria	Deltaproteobacteria	Desulfovibrionales	Desulfovibrionaceae	Desulfovibrio
ASV000112	469	0	0	0	0	0	0	0	0	0	32	120	92	90	53	82	0	0	0	0	0	0	0	0	0	0.031737	0.111208	0.082235	0.082794	0.049502	0.075905	Bacteria	Proteobacteria	Gammaproteobacteria	Enterobacteriales	Enterobacteriaceae
ASV000113	450	0	0	0	0	0	37	158	0	0	0	38	0	155	62	0	0	0	0	0	0	0.038212	0.148932	0	0	0	0.035216	0	0.142589	0.057908	0	Bacteria	Firmicutes	Clostridia	Clostridiales	Clostridiaceae_1	Clostridium_sensu_stricto_1
ASV000114	443	11	28	74	18	20	0	38	31	0	71	19	20	15	20	78	0.009369	0.024992	0.065947	0.015203	0.017959	0	0.035819	0.026756	0	0.070417	0.017608	0.017877	0.013799	0.01868	0.072202	Bacteria	Actinobacteria	Rubrobacteria	Rubrobacterales	Rubrobacteriaceae	Rubrobacter	Rubrobacter_sp_LYG58
ASV000115	427	0	0	0	15	0	67	34	34	51	53	41	39	40	34	19	0	0	0	0.012669	0	0.069194	0.032049	0.029346	0.05478	0.052565	0.037996	0.03486	0.036797	0.031756	0.017588	Bacteria	Firmicutes	Bacilli	Lactobacillales	Enterococcaceae	Enterococcus
ASV000116	427	10	14	0	0	7	93	30	60	140	67	0	6	0	0	0	0.008517	0.012496	0	0	0.006286	0.096046	0.028278	0.051787	0.150378	0.06645	0	0.005363	0	0	0	Bacteria	Proteobacteria
ASV000117	420	0	0	0	0	0	0	56	224	140	0	0	0	0	0	0	0	0	0	0	0	0	0.052786	0.193337	0.150378	0	0	0	0	0	0	Bacteria
ASV000118	416	0	0	0	0	0	9	58	35	0	15	0	10	25	60	204	0	0	0	0	0	0.009295	0.054671	0.030209	0	0.014877	0	0.008939	0.022998	0.05604	0.188836	Bacteria	Firmicutes	Clostridia	Clostridiales	Clostridiaceae_1	Clostridium_sensu_stricto_1
ASV000119	416	0	0	0	0	0	0	137	43	0	0	0	0	0	103	133	0	0	0	0	0	0	0.129137	0.037114	0	0	0	0	0	0.096202	0.123114	Bacteria	Proteobacteria	Gammaproteobacteria	Aeromonadales	Aeromonadaceae	Aeromonas
ASV000120	415	0	0	0	0	0	0	0	0	0	0	91	100	81	88	55	0	0	0	0	0	0	0	0	0	0	0.084333	0.089385	0.074514	0.082192	0.050912	Bacteria	Proteobacteria	Gammaproteobacteria	Enterobacteriales	Enterobacteriaceae
ASV000121	412	0	0	0	0	0	0	166	37	209	0	0	0	0	0	0	0	0	0	0	0	0	0.156472	0.031935	0.224492	0	0	0	0	0	0	Bacteria	Proteobacteria	Gammaproteobacteria	Enterobacteriales	Enterobacteriaceae
ASV000122	405	0	0	0	0	0	43	43	33	0	0	35	90	75	38	48	0	0	0	0	0	0.044408	0.040532	0.028483	0	0	0.032436	0.080447	0.068995	0.035492	0.044432	Bacteria	Bacteroidetes	Bacteroidia	Bacteroidales	Muribaculaceae
ASV000123	401	3	0	0	0	0	24	66	61	11	14	0	0	19	27	176	0.002555	0	0	0	0	0.024786	0.062212	0.05265	0.011815	0.013885	0	0	0.017479	0.025218	0.162918	Bacteria	Proteobacteria	Gammaproteobacteria	Betaproteobacteriales	Rhodocyclaceae	Thauera
ASV000124	393	0	0	0	0	0	115	58	37	16	0	0	66	0	41	60	0	0	0	0	0	0.118766	0.054671	0.031935	0.017186	0	0	0.058994	0	0.038294	0.05554	Bacteria	Firmicutes	Bacilli	Lactobacillales	Lactobacillaceae	Lactobacillus	Lactobacillus_gasseri
ASV000125	384	46	46	0	66	61	29	13	0	33	21	19	32	0	18	0	0.039178	0.041057	0	0.055745	0.054774	0.02995	0.012254	0	0.035446	0.020828	0.017608	0.028603	0	0.016812	0	Bacteria
ASV000126	383	0	0	0	3	0	50	62	33	26	48	30	55	36	40	0	0	0	0	0.002534	0	0.051637	0.058441	0.028483	0.027927	0.047606	0.027802	0.049162	0.033117	0.03736	0	Bacteria	Proteobacteria	Gammaproteobacteria	Enterobacteriales	Enterobacteriaceae	Klebsiella
ASV000127	380	0	0	0	0	0	0	82	25	0	22	41	65	55	51	39	0	0	0	0	0	0	0.077294	0.021578	0	0.021819	0.037996	0.058101	0.050596	0.047634	0.036101	Bacteria	Bacteroidetes	Bacteroidia	Bacteroidales	Bacteroidaceae	Bacteroides	Bacteroides_acidifaciens
ASV000128	368	0	0	0	0	0	0	14	15	0	8	215	78	8	13	17	0	0	0	0	0	0	0.013196	0.012947	0	0.007934	0.199247	0.069721	0.007359	0.012142	0.015736	Bacteria	Firmicutes	Erysipelotrichia	Erysipelotrichales	Erysipelotrichaceae	Faecalibaculum
ASV000129	360	0	0	0	0	0	0	25	0	0	0	29	64	118	68	56	0	0	0	0	0	0	0.023565	0	0	0	0.026875	0.057207	0.108552	0.063512	0.051837	Bacteria	Bacteroidetes	Bacteroidia	Bacteroidales	Muribaculaceae
ASV000130	358	0	0	0	0	0	0	131	37	0	0	0	0	0	0	190	0	0	0	0	0	0	0.123481	0.031935	0	0	0	0	0	0	0.175877	Bacteria	Proteobacteria	Gammaproteobacteria	Enterobacteriales	Enterobacteriaceae	Plesiomonas
ASV000131	350	0	0	0	0	0	23	19	0	7	13	34	125	61	45	23	0	0	0	0	0	0.023753	0.017909	0	0.007519	0.012893	0.031509	0.111732	0.056116	0.04203	0.02129	Bacteria	Bacteroidetes	Bacteroidia	Bacteroidales	Prevotellaceae	Alloprevotella
ASV000132	346	0	0	0	0	0	83	67	0	10	21	0	62	0	43	60	0	0	0	0	0	0.085718	0.063155	0	0.010741	0.020828	0	0.055419	0	0.040162	0.05554	Bacteria	Bacteroidetes	Bacteroidia	Bacteroidales	Muribaculaceae
ASV000133	330	0	0	5	0	0	30	17	96	63	18	70	0	0	0	31	0	0	0.004456	0	0	0.030982	0.016024	0.082859	0.06767	0.017852	0.064871	0	0	0	0.028696	Bacteria	Actinobacteria	Actinobacteria	Bifidobacteriales	Bifidobacteriaceae	Bifidobacterium
ASV000134	330	0	0	0	0	0	42	152	15	5	0	13	0	9	19	75	0	0	0	0	0	0.043375	0.143276	0.012947	0.005371	0	0.012048	0	0.008279	0.017746	0.069425	Bacteria	Verrucomicrobia	Verrucomicrobiae	Verrucomicrobiales	Akkermansiaceae	Akkermansia
ASV000135	328	0	0	0	0	0	0	161	114	53	0	0	0	0	0	0	0	0	0	0	0	0	0.151759	0.098395	0.056929	0	0	0	0	0	0	Bacteria
ASV000136	328	0	0	0	0	0	0	75	0	31	0	81	30	45	29	37	0	0	0	0	0	0	0.070695	0	0.033298	0	0.075065	0.026816	0.041397	0.027086	0.03425	Bacteria	Fusobacteria	Fusobacteriia	Fusobacteriales	Fusobacteriaceae	Cetobacterium	Oryzias_latipes_Japanese_medaka
ASV000137	322	0	0	0	0	0	16	22	0	14	0	46	77	69	11	67	0	0	0	0	0	0.016524	0.020737	0	0.015038	0	0.04263	0.068827	0.063475	0.010274	0.06202	Bacteria	Proteobacteria	Gammaproteobacteria	Betaproteobacteriales	Burkholderiaceae	Comamonas	Comamonas_testosteroni
ASV000138	319	0	0	0	0	0	54	0	23	43	38	24	35	47	35	20	0	0	0	0	0	0.055768	0	0.019852	0.046187	0.037688	0.022242	0.031285	0.043237	0.03269	0.018513	Bacteria	Firmicutes	Bacilli	Lactobacillales	Enterococcaceae
ASV000139	316	11	0	39	0	9	0	0	0	0	116	5	0	107	13	16	0.009369	0	0.034756	0	0.008081	0	0	0	0	0.115047	0.004634	0	0.098432	0.012142	0.014811	Bacteria	Cyanobacteria	Oxyphotobacteria	Chloroplast
ASV000140	315	0	0	0	0	0	38	67	41	0	17	41	23	19	19	50	0	0	0	0	0	0.039244	0.063155	0.035388	0	0.01686	0.037996	0.020559	0.017479	0.017746	0.046283	Bacteria	Patescibacteria	Saccharimonadia	Saccharimonadales	Saccharimonadaceae	Candidatus_Saccharimonas
ASV000141	315	0	0	0	0	0	0	98	0	157	0	0	0	0	24	36	0	0	0	0	0	0	0.092375	0	0.168638	0	0	0	0	0.022416	0.033324	Bacteria	Firmicutes	Bacilli
ASV000142	312	0	0	0	0	0	18	47	19	23	28	70	17	45	20	25	0	0	0	0	0	0.018589	0.044302	0.016399	0.024705	0.02777	0.064871	0.015196	0.041397	0.01868	0.023142	Bacteria	Fusobacteria	Fusobacteriia	Fusobacteriales	Fusobacteriaceae	Cetobacterium
ASV000143	311	0	0	0	0	0	48	0	0	0	24	18	41	57	33	90	0	0	0	0	0	0.049572	0	0	0	0.023803	0.016681	0.036648	0.052436	0.030822	0.08331	Bacteria	Bacteroidetes	Bacteroidia	Bacteroidales	Muribaculaceae
ASV000144	310	0	0	0	0	0	17	31	19	12	10	0	0	8	58	155	0	0	0	0	0	0.017557	0.029221	0.016399	0.01289	0.009918	0	0	0.007359	0.054172	0.143479	Bacteria	Gemmatimonadetes	Gemmatimonadetes	Gemmatimonadales	Gemmatimonadaceae
ASV000145	298	0	0	0	0	0	0	95	89	114	0	0	0	0	0	0	0	0	0	0	0	0	0.089547	0.076817	0.12245	0	0	0	0	0	0	Bacteria	Cyanobacteria	Oxyphotobacteria	Chloroplast
ASV000146	291	52	68	66	57	48	0	0	0	0	0	0	0	0	0	0	0.044288	0.060694	0.058817	0.048144	0.043101	0	0	0	0	0	0	0	0	0	0	Bacteria	Firmicutes	Bacilli
ASV000147	290	0	0	0	0	0	63	102	0	0	0	0	81	0	0	44	0	0	0	0	0	0.065063	0.096146	0	0	0	0	0.072402	0	0	0.040729	Bacteria	Bacteroidetes	Bacteroidia	Bacteroidales	Muribaculaceae
ASV000148	284	0	0	0	0	0	33	27	4	0	0	0	59	100	22	39	0	0	0	0	0	0.034081	0.02545	0.003452	0	0	0	0.052737	0.091993	0.020548	0.036101	Bacteria	Bacteroidetes	Bacteroidia	Bacteroidales	Muribaculaceae
ASV000149	282	0	0	0	0	0	81	59	60	0	30	0	0	0	0	52	0	0	0	0	0	0.083653	0.055614	0.051787	0	0.029754	0	0	0	0	0.048135	Bacteria	Bacteroidetes	Bacteroidia	Bacteroidales	Muribaculaceae
ASV000150	276	0	0	0	0	0	19	12	0	13	0	15	0	23	94	100	0	0	0	0	0	0.019622	0.011311	0	0.013964	0	0.013901	0	0.021158	0.087796	0.092567	Bacteria	Firmicutes	Clostridia	Clostridiales	Peptostreptococcaceae	Terrisporobacter
ASV000151	274	0	0	0	0	0	56	0	0	0	0	0	77	64	22	55	0	0	0	0	0	0.057834	0	0	0	0	0	0.068827	0.058875	0.020548	0.050912	Bacteria	Bacteroidetes	Bacteroidia	Bacteroidales	Muribaculaceae
ASV000152	274	0	0	0	0	0	26	24	0	8	0	18	46	40	64	48	0	0	0	0	0	0.026851	0.022623	0	0.008593	0	0.016681	0.041117	0.036797	0.059776	0.044432	Bacteria	Bacteroidetes	Bacteroidia	Bacteroidales	Muribaculaceae
ASV000153	273	0	0	0	30	21	40	44	61	49	28	0	0	0	0	0	0	0	0	0.025339	0.018857	0.04131	0.041475	0.05265	0.052632	0.02777	0	0	0	0	0	Bacteria	Firmicutes	Bacilli	Lactobacillales	Leuconostocaceae	Weissella
ASV000154	266	0	0	0	0	0	0	0	11	0	0	0	0	53	35	167	0	0	0	0	0	0	0	0.009494	0	0	0	0	0.048756	0.03269	0.154587	Bacteria	Proteobacteria	Gammaproteobacteria	Aeromonadales	Aeromonadaceae	Aeromonas
ASV000155	265	0	0	0	0	0	53	65	0	0	0	0	80	0	35	32	0	0	0	0	0	0.054736	0.061269	0	0	0	0	0.071508	0	0.03269	0.029621	Bacteria	Bacteroidetes	Bacteroidia	Bacteroidales	Muribaculaceae
ASV000156	262	0	0	0	0	0	0	224	0	38	0	0	0	0	0	0	0	0	0	0	0	0	0.211143	0	0.040817	0	0	0	0	0	0	Bacteria	Bacteroidetes	Bacteroidia	Bacteroidales
ASV000157	260	157	103	0	0	0	0	0	0	0	0	0	0	0	0	0	0.133717	0.091933	0	0	0	0	0	0	0	0	0	0	0	0	0	Bacteria	Firmicutes	Bacilli	Lactobacillales
ASV000158	257	13	0	0	0	0	57	26	20	30	0	26	16	20	32	17	0.011072	0	0	0	0	0.058867	0.024508	0.017262	0.032224	0	0.024095	0.014302	0.018399	0.029888	0.015736	Bacteria	Firmicutes	Bacilli	Lactobacillales	Enterococcaceae	Enterococcus
ASV000159	251	0	0	0	0	0	69	0	32	58	0	0	30	37	25	0	0	0	0	0	0	0.07126	0	0.02762	0.062299	0	0	0.026816	0.034037	0.02335	0	Bacteria	Firmicutes	Bacilli	Lactobacillales	Enterococcaceae	Enterococcus
ASV000160	240	0	0	0	0	0	97	55	0	0	0	0	0	0	40	48	0	0	0	0	0	0.100177	0.051843	0	0	0	0	0	0	0.03736	0.044432	Bacteria	Bacteroidetes	Bacteroidia	Bacteroidales	Muribaculaceae
ASV000161	239	0	0	0	0	0	0	0	37	95	0	0	0	51	56	0	0	0	0	0	0	0	0	0.031935	0.102042	0	0	0	0.046916	0.052304	0	Bacteria	Firmicutes	Bacilli	Lactobacillales	Enterococcaceae	Enterococcus
ASV000162	238	0	0	0	0	0	0	0	0	0	0	51	65	52	45	25	0	0	0	0	0	0	0	0	0	0	0.047263	0.058101	0.047836	0.04203	0.023142	Bacteria	Bacteroidetes	Bacteroidia	Bacteroidales	Muribaculaceae
ASV000163	236	0	0	0	0	0	0	0	0	0	0	0	0	164	72	0	0	0	0	0	0	0	0	0	0	0	0	0	0.150868	0.067248	0	Bacteria	Cyanobacteria	Melainabacteria	Gastranaerophilales
ASV000164	228	0	0	0	0	0	0	0	35	0	0	112	45	0	36	0	0	0	0	0	0	0	0	0.030209	0	0	0.103794	0.040223	0	0.033624	0	Bacteria	Bacteroidetes	Bacteroidia	Bacteroidales	Muribaculaceae
ASV000165	225	89	0	43	43	50	0	0	0	0	0	0	0	0	0	0	0.075801	0	0.03832	0.036319	0.044897	0	0	0	0	0	0	0	0	0	0	Bacteria	Firmicutes	Bacilli	Lactobacillales
ASV000166	225	0	0	0	0	0	34	31	28	5	0	12	33	34	26	22	0	0	0	0	0	0.035113	0.029221	0.024167	0.005371	0	0.011121	0.029497	0.031278	0.024284	0.020365	Bacteria	Bacteroidetes	Bacteroidia	Bacteroidales	Muribaculaceae
ASV000167	224	0	0	0	0	0	43	73	0	43	0	0	0	0	0	65	0	0	0	0	0	0.044408	0.06881	0	0.046187	0	0	0	0	0	0.060168	Bacteria	Proteobacteria	Gammaproteobacteria	Enterobacteriales	Enterobacteriaceae
ASV000168	224	0	0	0	0	0	0	134	0	90	0	0	0	0	0	0	0	0	0	0	0	0	0.126309	0	0.096671	0	0	0	0	0	0	Bacteria	Proteobacteria	Gammaproteobacteria	Enterobacteriales	Enterobacteriaceae	Plesiomonas
ASV000169	222	0	0	0	0	0	50	0	0	0	0	0	62	66	44	0	0	0	0	0	0	0.051637	0	0	0	0	0	0.055419	0.060715	0.041096	0	Bacteria	Bacteroidetes	Bacteroidia	Bacteroidales	Muribaculaceae
ASV000170	222	0	0	0	0	0	0	0	0	0	0	28	0	74	30	90	0	0	0	0	0	0	0	0	0	0	0.025949	0	0.068075	0.02802	0.08331	Bacteria	Proteobacteria	Gammaproteobacteria	Aeromonadales	Aeromonadaceae	Aeromonas
ASV000171	221	0	0	0	0	14	65	24	34	0	47	0	0	37	0	0	0	0	0	0	0.012571	0.067129	0.022623	0.029346	0	0.046614	0	0	0.034037	0	0	Bacteria	Proteobacteria	Gammaproteobacteria	Enterobacteriales	Enterobacteriaceae	Enterobacter
ASV000172	220	0	0	0	0	0	85	0	0	0	0	0	0	59	0	76	0	0	0	0	0	0.087784	0	0	0	0	0	0	0.054276	0	0.070351	Bacteria	Bacteroidetes	Bacteroidia	Bacteroidales	Muribaculaceae
ASV000173	220	0	0	0	0	0	0	0	0	0	0	22	0	100	51	47	0	0	0	0	0	0	0	0	0	0	0.020388	0	0.091993	0.047634	0.043506	Bacteria	Bacteroidetes	Bacteroidia	Bacteroidales	Muribaculaceae
ASV000174	215	0	0	0	0	0	64	41	60	0	0	0	4	0	4	42	0	0	0	0	0	0.066096	0.038647	0.051787	0	0	0	0.003575	0	0.003736	0.038878	Bacteria	Bacteroidetes	Bacteroidia	Bacteroidales	Muribaculaceae
ASV000175	213	0	0	0	0	0	0	23	0	0	0	20	62	59	27	22	0	0	0	0	0	0	0.02168	0	0	0	0.018535	0.055419	0.054276	0.025218	0.020365	Bacteria	Bacteroidetes	Bacteroidia	Bacteroidales	Muribaculaceae
ASV000176	210	38	84	0	88	0	0	0	0	0	0	0	0	0	0	0	0.032365	0.074975	0	0.074327	0	0	0	0	0	0	0	0	0	0	0	Bacteria	Firmicutes	Bacilli
ASV000177	206	0	0	0	0	0	0	13	0	0	0	37	120	0	36	0	0	0	0	0	0	0	0.012254	0	0	0	0.034289	0.107263	0	0.033624	0	Bacteria	Bacteroidetes	Bacteroidia	Bacteroidales	Muribaculaceae
ASV000178	205	0	0	0	0	0	0	96	0	0	0	0	59	0	0	50	0	0	0	0	0	0	0.09049	0	0	0	0	0.052737	0	0	0.046283	Bacteria	Bacteroidetes	Bacteroidia	Bacteroidales	Muribaculaceae
ASV000179	204	0	0	0	0	0	24	29	53	21	12	6	0	7	0	52	0	0	0	0	0	0.024786	0.027336	0.045745	0.022557	0.011901	0.00556	0	0.00644	0	0.048135	Bacteria	Firmicutes	Bacilli	Lactobacillales	Lactobacillaceae	Lactobacillus	Lactobacillus_murinus
ASV000180	204	0	0	0	0	0	7	15	0	0	0	0	80	72	30	0	0	0	0	0	0	0.007229	0.014139	0	0	0	0	0.071508	0.066235	0.02802	0	Bacteria	Bacteroidetes	Bacteroidia	Bacteroidales	Prevotellaceae	Prevotellaceae_UCG-001
ASV000181	203	61	74	0	0	68	0	0	0	0	0	0	0	0	0	0	0.051954	0.066049	0	0	0.06106	0	0	0	0	0	0	0	0	0	0	Bacteria	Firmicutes	Bacilli	Lactobacillales	Lactobacillaceae	Pediococcus
ASV000182	202	0	0	4	0	0	36	125	0	0	0	0	0	37	0	0	0	0	0.003565	0	0	0.037179	0.117826	0	0	0	0	0	0.034037	0	0	Bacteria	Bacteroidetes	Bacteroidia	Bacteroidales	Muribaculaceae
ASV000183	202	0	0	0	0	0	84	32	0	0	0	0	0	0	0	86	0	0	0	0	0	0.086751	0.030163	0	0	0	0	0	0	0	0.079608	Bacteria	Firmicutes	Bacilli	Lactobacillales	Lactobacillaceae	Lactobacillus	Lactobacillus_gasseri
ASV000184	202	0	0	0	0	0	80	42	0	0	0	0	16	0	0	64	0	0	0	0	0	0.08262	0.039589	0	0	0	0	0.014302	0	0	0.059243	Bacteria	Bacteroidetes	Bacteroidia	Bacteroidales	Muribaculaceae
ASV000185	201	0	0	0	0	0	0	65	28	108	0	0	0	0	0	0	0	0	0	0	0	0	0.061269	0.024167	0.116006	0	0	0	0	0	0	Bacteria	Proteobacteria	Gammaproteobacteria	Pseudomonadales	Pseudomonadaceae	Pseudomonas
ASV000186	200	0	0	0	0	0	0	22	0	0	25	33	32	45	43	0	0	0	0	0	0	0	0.020737	0	0	0.024795	0.030582	0.028603	0.041397	0.040162	0	Bacteria	Bacteroidetes	Bacteroidia	Bacteroidales	Muribaculaceae
ASV000187	199	0	0	0	0	0	0	0	0	0	0	116	36	21	26	0	0	0	0	0	0	0	0	0	0	0	0.107501	0.032179	0.019319	0.024284	0	Bacteria	Firmicutes	Erysipelotrichia	Erysipelotrichales	Erysipelotrichaceae	Dubosiella
ASV000188	197	0	0	0	0	0	0	53	73	15	0	0	0	0	25	31	0	0	0	0	0	0	0.049958	0.063007	0.016112	0	0	0	0	0.02335	0.028696	Bacteria	Proteobacteria	Alphaproteobacteria	Rhodobacterales	Rhodobacteraceae	Paracoccus
ASV000189	196	0	0	0	0	0	0	0	0	0	0	138	0	0	0	58	0	0	0	0	0	0	0	0	0	0	0.127889	0	0	0	0.053689	Bacteria	Firmicutes	Erysipelotrichia	Erysipelotrichales	Erysipelotrichaceae	Dubosiella
ASV000190	194	0	0	0	0	0	24	20	0	0	17	0	37	36	36	24	0	0	0	0	0	0.024786	0.018852	0	0	0.01686	0	0.033073	0.033117	0.033624	0.022216	Bacteria	Bacteroidetes	Bacteroidia	Bacteroidales	Muribaculaceae
ASV000191	192	0	0	0	0	0	0	0	22	0	0	130	0	0	0	40	0	0	0	0	0	0	0	0.018988	0	0	0.120475	0	0	0	0.037027	Bacteria	Firmicutes	Erysipelotrichia	Erysipelotrichales	Erysipelotrichaceae	Dubosiella
ASV000192	190	0	0	0	0	0	0	48	0	0	0	0	0	17	55	70	0	0	0	0	0	0	0.045245	0	0	0	0	0	0.015639	0.05137	0.064797	Bacteria	Proteobacteria	Alphaproteobacteria	Rhodobacterales	Rhodobacteraceae	Amaricoccus
ASV000193	185	0	0	86	0	99	0	0	0	0	0	0	0	0	0	0	0	0	0.076641	0	0.088896	0	0	0	0	0	0	0	0	0	0	Bacteria	Firmicutes	Bacilli
ASV000194	183	0	0	0	0	0	8	41	29	10	49	0	0	0	0	46	0	0	0	0	0	0.008262	0.038647	0.02503	0.010741	0.048598	0	0	0	0	0.042581	Bacteria	Proteobacteria	Alphaproteobacteria	Rhizobiales	Rhizobiaceae	Mesorhizobium
ASV000195	181	78	0	32	0	0	0	0	0	71	0	0	0	0	0	0	0.066433	0	0.028517	0	0	0	0	0	0.076263	0	0	0	0	0	0	Bacteria	Firmicutes	Bacilli	Lactobacillales
ASV000196	181	0	0	0	0	0	11	11	11	0	17	0	20	32	0	79	0	0	0	0	0	0.01136	0.010369	0.009494	0	0.01686	0	0.017877	0.029438	0	0.073128	Bacteria	Firmicutes	Bacilli	Lactobacillales	Lactobacillaceae	Lactobacillus
ASV000197	179	0	0	0	0	0	12	31	42	0	0	9	0	9	23	53	0	0	0	0	0	0.012393	0.029221	0.036251	0	0	0.008341	0	0.008279	0.021482	0.04906	Bacteria	Firmicutes	Clostridia	Clostridiales	Ruminococcaceae	Subdoligranulum
ASV000198	179	0	0	0	6	0	9	34	72	0	14	0	0	14	0	30	0	0	0	0.005068	0	0.009295	0.032049	0.062144	0	0.013885	0	0	0.012879	0	0.02777	Bacteria	Proteobacteria	Alphaproteobacteria	Sphingomonadales	Sphingomonadaceae
ASV000199	178	0	0	0	0	0	0	0	7	0	10	82	79	0	0	0	0	0	0	0	0	0	0	0.006042	0	0.009918	0.075992	0.070615	0	0	0	Bacteria	Bacteroidetes	Bacteroidia	Bacteroidales	Muribaculaceae
ASV000200	178	0	0	0	0	0	8	20	0	0	0	0	38	66	0	46	0	0	0	0	0	0.008262	0.018852	0	0	0	0	0.033966	0.060715	0	0.042581	Bacteria	Bacteroidetes	Bacteroidia	Bacteroidales	Muribaculaceae
ASV000201	178	0	0	0	0	0	0	0	178	0	0	0	0	0	0	0	0	0	0	0	0	0	0	0.153634	0	0	0	0	0	0	0	Bacteria	Firmicutes	Bacilli	Bacillales	Planococcaceae	Kurthia
ASV000202	177	0	0	0	0	0	11	29	18	10	55	0	0	0	10	44	0	0	0	0	0	0.01136	0.027336	0.015536	0.010741	0.054548	0	0	0	0.00934	0.040729	Bacteria	Proteobacteria	Alphaproteobacteria	Rhizobiales	Xanthobacteraceae	Bradyrhizobium	Bradyrhizobium_japonicum
ASV000203	176	0	0	0	0	0	63	0	0	113	0	0	0	0	0	0	0	0	0	0	0	0.065063	0	0	0.121376	0	0	0	0	0	0	Bacteria	Firmicutes	Bacilli
ASV000204	174	0	111	0	63	0	0	0	0	0	0	0	0	0	0	0	0	0.099074	0	0.053211	0	0	0	0	0	0	0	0	0	0	0	Bacteria	Firmicutes	Bacilli	Lactobacillales	Enterococcaceae	Enterococcus
ASV000205	172	0	0	0	0	0	13	33	25	0	0	4	0	9	29	59	0	0	0	0	0	0.013426	0.031106	0.021578	0	0	0.003707	0	0.008279	0.027086	0.054614	Bacteria	Proteobacteria	Gammaproteobacteria	Xanthomonadales	Rhodanobacteraceae
ASV000206	172	0	0	0	0	0	0	22	0	0	0	0	104	0	46	0	0	0	0	0	0	0	0.020737	0	0	0	0	0.092961	0	0.042964	0	Bacteria	Bacteroidetes	Bacteroidia	Bacteroidales	Prevotellaceae	Prevotellaceae_UCG-001
ASV000207	171	0	0	0	0	0	15	18	17	6	11	8	34	14	32	16	0	0	0	0	0	0.015491	0.016967	0.014673	0.006445	0.01091	0.007414	0.030391	0.012879	0.029888	0.014811	Bacteria	Bacteroidetes	Bacteroidia	Bacteroidales	Muribaculaceae
ASV000208	169	0	0	0	0	0	41	0	0	38	26	21	18	0	25	0	0	0	0	0	0	0.042343	0	0	0.040817	0.025786	0.019461	0.016089	0	0.02335	0	Bacteria	Firmicutes	Bacilli	Lactobacillales	Leuconostocaceae	Weissella
ASV000209	169	0	0	0	0	0	24	41	0	0	22	0	32	0	0	50	0	0	0	0	0	0.024786	0.038647	0	0	0.021819	0	0.028603	0	0	0.046283	Bacteria	Bacteroidetes	Bacteroidia	Bacteroidales	Muribaculaceae
ASV000210	169	0	0	0	0	0	25	78	0	16	4	0	0	0	29	17	0	0	0	0	0	0.025819	0.073523	0	0.017186	0.003967	0	0	0	0.027086	0.015736	Bacteria	Proteobacteria	Gammaproteobacteria
ASV000211	168	0	0	0	0	0	28	0	0	65	0	40	35	0	0	0	0	0	0	0	0	0.028917	0	0	0.069818	0	0.037069	0.031285	0	0	0	Bacteria	Firmicutes	Bacilli	Lactobacillales	Enterococcaceae	Enterococcus
ASV000212	168	0	0	0	0	0	5	55	19	4	0	0	0	0	15	70	0	0	0	0	0	0.005164	0.051843	0.016399	0.004297	0	0	0	0	0.01401	0.064797	Bacteria	Proteobacteria	Deltaproteobacteria	Bdellovibrionales	Bdellovibrionaceae	Bdellovibrio
ASV000213	167	0	0	0	0	0	0	0	19	8	0	59	23	0	0	58	0	0	0	0	0	0	0	0.016399	0.008593	0	0.054677	0.020559	0	0	0.053689	Bacteria	Bacteroidetes	Bacteroidia	Bacteroidales	Muribaculaceae
ASV000214	165	0	0	0	0	0	0	0	0	86	0	33	0	0	18	28	0	0	0	0	0	0	0	0	0.092375	0	0.030582	0	0	0.016812	0.025919	Bacteria	Firmicutes	Bacilli
ASV000215	165	0	0	0	0	0	58	44	0	21	0	0	0	0	0	42	0	0	0	0	0	0.059899	0.041475	0	0.022557	0	0	0	0	0	0.038878	Bacteria	Bacteroidetes	Bacteroidia	Bacteroidales	Muribaculaceae
ASV000216	165	0	0	0	0	0	32	0	0	0	0	0	46	42	24	21	0	0	0	0	0	0.033048	0	0	0	0	0	0.041117	0.038637	0.022416	0.019439	Bacteria	Bacteroidetes	Bacteroidia	Bacteroidales	Muribaculaceae
ASV000217	164	0	0	0	0	0	0	52	22	0	0	0	19	0	0	71	0	0	0	0	0	0	0.049015	0.018988	0	0	0	0.016983	0	0	0.065722	Bacteria	Proteobacteria	Gammaproteobacteria	Pseudomonadales	Moraxellaceae	Acinetobacter
ASV000218	164	0	0	0	0	0	59	0	0	2	7	0	0	0	0	96	0	0	0	0	0	0.060932	0	0	0.002148	0.006943	0	0	0	0	0.088864	Bacteria	Firmicutes	Bacilli	Lactobacillales	Lactobacillaceae	Lactobacillus
ASV000219	164	0	0	0	0	0	0	0	0	0	0	0	58	66	22	18	0	0	0	0	0	0	0	0	0	0	0	0.051844	0.060715	0.020548	0.016662	Bacteria	Proteobacteria	Gammaproteobacteria	Pseudomonadales	Moraxellaceae	Acinetobacter
ASV000220	163	0	52	70	0	41	0	0	0	0	0	0	0	0	0	0	0	0.046413	0.062382	0	0.036816	0	0	0	0	0	0	0	0	0	0	Bacteria	Firmicutes	Bacilli	Bacillales	Paenibacillaceae	Brevibacillus
ASV000221	162	0	0	0	0	0	90	72	0	0	0	0	0	0	0	0	0	0	0	0	0	0.092947	0.067868	0	0	0	0	0	0	0	0	Bacteria	Firmicutes	Bacilli	Lactobacillales
ASV000222	161	34	0	0	0	0	0	0	0	0	0	55	47	0	25	0	0.028958	0	0	0	0	0	0	0	0	0	0.05097	0.042011	0	0.02335	0	Bacteria	Proteobacteria	Gammaproteobacteria	Enterobacteriales	Enterobacteriaceae
ASV000223	160	0	0	0	0	0	33	34	0	0	0	0	0	25	31	37	0	0	0	0	0	0.034081	0.032049	0	0	0	0	0	0.022998	0.028954	0.03425	Bacteria	Firmicutes	Bacilli	Lactobacillales	Enterococcaceae	Enterococcus
ASV000224	158	0	0	0	0	0	0	40	0	0	0	0	0	13	51	54	0	0	0	0	0	0	0.037704	0	0	0	0	0	0.011959	0.047634	0.049986	Bacteria	Proteobacteria	Gammaproteobacteria
ASV000225	158	0	0	0	0	0	12	8	0	0	0	0	20	0	103	15	0	0	0	0	0	0.012393	0.007541	0	0	0	0	0.017877	0	0.096202	0.013885	Bacteria	Firmicutes	Clostridia	Clostridiales	Ruminococcaceae	Ruminococcaceae_UCG-005
ASV000226	158	0	0	0	0	0	0	28	0	6	0	0	55	34	0	35	0	0	0	0	0	0	0.026393	0	0.006445	0	0	0.049162	0.031278	0	0.032398	Bacteria	Bacteroidetes	Bacteroidia	Bacteroidales
ASV000227	155	0	105	0	0	0	0	0	0	50	0	0	0	0	0	0	0	0.093718	0	0	0	0	0	0	0.053706	0	0	0	0	0	0	Bacteria	Firmicutes	Bacilli	Lactobacillales
ASV000228	155	0	0	0	0	0	0	0	0	39	0	15	42	31	16	12	0	0	0	0	0	0	0	0	0.041891	0	0.013901	0.037542	0.028518	0.014944	0.011108	Bacteria	Proteobacteria	Gammaproteobacteria	Pseudomonadales	Pseudomonadaceae	Pseudomonas
ASV000229	155	0	0	0	0	0	0	31	0	0	0	48	40	0	0	36	0	0	0	0	0	0	0.029221	0	0	0	0.044483	0.035754	0	0	0.033324	Bacteria	Bacteroidetes	Bacteroidia	Bacteroidales	Muribaculaceae
ASV000230	154	0	0	0	0	0	24	21	0	0	0	0	58	31	20	0	0	0	0	0	0	0.024786	0.019795	0	0	0	0	0.051844	0.028518	0.01868	0	Bacteria	Bacteroidetes	Bacteroidia	Bacteroidales	Muribaculaceae
ASV000231	153	0	0	0	0	0	19	53	35	27	16	0	3	0	0	0	0	0	0	0	0	0.019622	0.049958	0.030209	0.029001	0.015869	0	0.002682	0	0	0	Bacteria	Proteobacteria	Gammaproteobacteria
ASV000232	152	0	0	0	0	0	0	29	0	0	0	0	25	74	24	0	0	0	0	0	0	0	0.027336	0	0	0	0	0.022346	0.068075	0.022416	0	Bacteria	Bacteroidetes	Bacteroidia	Bacteroidales	Muribaculaceae	Muribaculum	Parabacteroides_sp_YL27
ASV000233	151	0	0	0	0	0	0	151	0	0	0	0	0	0	0	0	0	0	0	0	0	0	0.142333	0	0	0	0	0	0	0	0	Bacteria	Proteobacteria	Gammaproteobacteria	Enterobacteriales	Enterobacteriaceae	Plesiomonas
ASV000234	151	0	0	0	0	0	0	0	0	38	113	0	0	0	0	0	0	0	0	0	0	0	0	0	0.040817	0.112072	0	0	0	0	0	Bacteria	Firmicutes	Bacilli	Bacillales	Planococcaceae	Solibacillus
ASV000235	149	0	0	0	0	0	0	9	0	0	0	0	26	42	29	43	0	0	0	0	0	0	0.008483	0	0	0	0	0.02324	0.038637	0.027086	0.039804	Bacteria	Bacteroidetes	Bacteroidia	Bacteroidales	Muribaculaceae
ASV000236	148	0	0	0	0	0	0	0	0	0	0	117	31	0	0	0	0	0	0	0	0	0	0	0	0	0	0.108428	0.027709	0	0	0	Bacteria	Firmicutes	Erysipelotrichia	Erysipelotrichales	Erysipelotrichaceae
ASV000237	147	0	0	0	0	0	55	27	0	0	0	0	0	0	0	65	0	0	0	0	0	0.056801	0.02545	0	0	0	0	0	0	0	0.060168	Bacteria	Firmicutes	Bacilli
ASV000238	146	0	0	0	0	0	0	0	0	0	0	0	0	0	21	125	0	0	0	0	0	0	0	0	0	0	0	0	0	0.019614	0.115709	Bacteria	Proteobacteria	Gammaproteobacteria	Enterobacteriales	Enterobacteriaceae	Edwardsiella	Edwardsiella_tarda
ASV000239	145	0	0	0	0	0	0	0	0	0	0	0	85	60	0	0	0	0	0	0	0	0	0	0	0	0	0	0.075978	0.055196	0	0	Bacteria	Bacteroidetes	Bacteroidia	Bacteroidales	Muribaculaceae
ASV000240	144	0	0	0	0	0	0	0	0	0	0	0	64	0	80	0	0	0	0	0	0	0	0	0	0	0	0	0.057207	0	0.07472	0	Bacteria	Bacteroidetes	Bacteroidia	Bacteroidales	Muribaculaceae
ASV000241	142	8	0	0	0	0	0	18	0	0	13	16	0	15	16	56	0.006814	0	0	0	0	0	0.016967	0	0	0.012893	0.014828	0	0.013799	0.014944	0.051837	Bacteria	Proteobacteria	Gammaproteobacteria	Pseudomonadales	Pseudomonadaceae	Pseudomonas	Pseudomonas_plecoglossicida
ASV000242	140	0	0	0	0	0	15	0	10	0	0	13	33	32	19	18	0	0	0	0	0	0.015491	0	0.008631	0	0	0.012048	0.029497	0.029438	0.017746	0.016662	Bacteria	Epsilonbacteraeota	Campylobacteria	Campylobacterales	Helicobacteraceae	Helicobacter	Helicobacter_sp_MIT_03-1616
ASV000243	139	0	0	0	0	0	0	28	2	4	0	6	0	16	24	59	0	0	0	0	0	0	0.026393	0.001726	0.004297	0	0.00556	0	0.014719	0.022416	0.054614	Bacteria	Bacteroidetes	Bacteroidia	Bacteroidales	Rikenellaceae	Rikenellaceae_RC9_gut_group
ASV000244	138	0	0	0	0	0	0	0	0	0	0	0	64	74	0	0	0	0	0	0	0	0	0	0	0	0	0	0.057207	0.068075	0	0	Bacteria	Bacteroidetes	Bacteroidia	Bacteroidales
ASV000245	136	0	0	0	0	0	0	0	0	136	0	0	0	0	0	0	0	0	0	0	0	0	0	0	0.146081	0	0	0	0	0	0	Bacteria	Bacteroidetes	Bacteroidia	Flavobacteriales	Flavobacteriaceae	Myroides	Myroides_odoratimimus
ASV000246	134	0	0	0	0	0	0	0	0	0	11	38	40	45	0	0	0	0	0	0	0	0	0	0	0	0.01091	0.035216	0.035754	0.041397	0	0	Bacteria	Bacteroidetes	Bacteroidia	Bacteroidales	Muribaculaceae
ASV000247	134	0	3	0	0	0	17	43	0	0	0	0	38	19	0	14	0	0.002678	0	0	0	0.017557	0.040532	0	0	0	0	0.033966	0.017479	0	0.012959	Bacteria	Bacteroidetes	Bacteroidia	Bacteroidales	Muribaculaceae
ASV000248	134	0	0	0	0	0	85	37	0	0	0	0	12	0	0	0	0	0	0	0	0	0.087784	0.034876	0	0	0	0	0.010726	0	0	0	Bacteria	Firmicutes
ASV000249	133	0	0	0	0	0	0	0	0	0	0	0	46	61	26	0	0	0	0	0	0	0	0	0	0	0	0	0.041117	0.056116	0.024284	0	Bacteria	Bacteroidetes	Bacteroidia	Bacteroidales	Muribaculaceae
ASV000250	133	0	0	0	0	0	46	35	30	0	22	0	0	0	0	0	0	0	0	0	0	0.047506	0.032991	0.025893	0	0.021819	0	0	0	0	0	Bacteria	Proteobacteria	Alphaproteobacteria
ASV000251	132	0	0	0	0	0	0	43	0	0	0	10	16	45	18	0	0	0	0	0	0	0	0.040532	0	0	0	0.009267	0.014302	0.041397	0.016812	0	Bacteria	Firmicutes	Clostridia	Clostridiales	Ruminococcaceae
ASV000252	131	0	0	0	0	0	13	0	17	0	0	0	34	30	37	0	0	0	0	0	0	0.013426	0	0.014673	0	0	0	0.030391	0.027598	0.034558	0	Bacteria	Bacteroidetes	Bacteroidia	Bacteroidales	Muribaculaceae	Muribaculum
ASV000253	131	18	42	42	0	29	0	0	0	0	0	0	0	0	0	0	0.015331	0.037487	0.037429	0	0.02604	0	0	0	0	0	0	0	0	0	0	Bacteria	Firmicutes	Bacilli	Bacillales	Bacillaceae	Bacillus
ASV000254	131	0	0	0	0	0	0	13	0	0	0	18	0	38	26	36	0	0	0	0	0	0	0.012254	0	0	0	0.016681	0	0.034957	0.024284	0.033324	Bacteria	Bacteroidetes	Bacteroidia	Bacteroidales	Muribaculaceae
ASV000255	130	0	0	0	0	0	0	22	17	0	0	0	0	30	28	33	0	0	0	0	0	0	0.020737	0.014673	0	0	0	0	0.027598	0.026152	0.030547	Bacteria	Firmicutes	Clostridia	Clostridiales	Peptostreptococcaceae	Romboutsia
ASV000256	129	0	0	0	0	0	8	0	10	0	0	28	31	13	15	24	0	0	0	0	0	0.008262	0	0.008631	0	0	0.025949	0.027709	0.011959	0.01401	0.022216	Bacteria	Actinobacteria	Coriobacteriia	Coriobacteriales	Atopobiaceae	Coriobacteriaceae_UCG-002
ASV000257	129	5	0	11	0	0	0	0	0	0	12	20	23	10	11	37	0.004259	0	0.009803	0	0	0	0	0	0	0.011901	0.018535	0.020559	0.009199	0.010274	0.03425	Bacteria	Proteobacteria	Gammaproteobacteria	Betaproteobacteriales	Burkholderiaceae	Delftia
ASV000258	129	0	0	0	0	0	14	24	0	6	0	13	22	24	26	0	0	0	0	0	0	0.014458	0.022623	0	0.006445	0	0.012048	0.019665	0.022078	0.024284	0	Bacteria	Bacteroidetes	Bacteroidia	Bacteroidales	Prevotellaceae	Prevotellaceae_UCG-001
ASV000259	128	0	0	0	0	0	0	0	0	0	0	41	0	36	51	0	0	0	0	0	0	0	0	0	0	0	0.037996	0	0.033117	0.047634	0	Bacteria	Bacteroidetes	Bacteroidia	Bacteroidales	Muribaculaceae
ASV000260	128	0	3	0	0	0	0	26	2	0	10	18	15	12	31	11	0	0.002678	0	0	0	0	0.024508	0.001726	0	0.009918	0.016681	0.013408	0.011039	0.028954	0.010182	Bacteria	Bacteroidetes	Bacteroidia	Bacteroidales	Tannerellaceae	Parabacteroides
ASV000261	127	0	0	0	0	0	31	0	0	0	0	0	41	25	13	17	0	0	0	0	0	0.032015	0	0	0	0	0	0.036648	0.022998	0.012142	0.015736	Bacteria	Bacteroidetes	Bacteroidia	Bacteroidales	Muribaculaceae
ASV000262	126	0	0	0	0	0	0	0	24	0	0	29	23	0	14	36	0	0	0	0	0	0	0	0.020715	0	0	0.026875	0.020559	0	0.013076	0.033324	Bacteria	Firmicutes
ASV000263	126	0	0	0	0	0	15	16	0	0	0	17	17	0	61	0	0	0	0	0	0	0.015491	0.015082	0	0	0	0.015754	0.015196	0	0.056974	0	Bacteria	Bacteroidetes	Bacteroidia	Bacteroidales	Bacteroidaceae	Bacteroides
ASV000264	124	0	0	0	0	0	0	23	0	0	0	0	0	0	0	101	0	0	0	0	0	0	0.02168	0	0	0	0	0	0	0	0.093493	Bacteria	Firmicutes	Bacilli	Lactobacillales	Lactobacillaceae	Lactobacillus
ASV000265	124	0	0	0	0	0	0	9	17	13	0	0	4	0	24	57	0	0	0	0	0	0	0.008483	0.014673	0.013964	0	0	0.003575	0	0.022416	0.052763	Bacteria	Firmicutes	Clostridia	Clostridiales	Lachnospiraceae	Blautia
ASV000266	123	0	0	0	0	0	4	0	26	6	22	0	6	0	0	59	0	0	0	0	0	0.004131	0	0.022441	0.006445	0.021819	0	0.005363	0	0	0.054614	Bacteria	Proteobacteria	Alphaproteobacteria	Caulobacterales	Caulobacteraceae
ASV000267	122	0	0	0	0	0	25	28	0	0	5	0	0	15	18	31	0	0	0	0	0	0.025819	0.026393	0	0	0.004959	0	0	0.013799	0.016812	0.028696	Bacteria
ASV000268	121	0	0	0	0	0	0	0	0	0	0	0	0	11	108	2	0	0	0	0	0	0	0	0	0	0	0	0	0.010119	0.100872	0.001851	Bacteria	Cyanobacteria	Melainabacteria	Gastranaerophilales
ASV000269	120	0	0	0	0	0	0	0	0	0	0	120	0	0	0	0	0	0	0	0	0	0	0	0	0	0	0.111208	0	0	0	0	Bacteria	Firmicutes	Erysipelotrichia	Erysipelotrichales	Erysipelotrichaceae	Faecalibaculum
ASV000270	120	0	0	0	0	0	14	11	13	8	13	15	0	0	28	18	0	0	0	0	0	0.014458	0.010369	0.01122	0.008593	0.012893	0.013901	0	0	0.026152	0.016662	Bacteria	Firmicutes	Clostridia	Clostridiales	Ruminococcaceae	Ruminococcus_1
ASV000271	119	0	0	0	0	0	0	0	0	0	0	0	0	0	0	119	0	0	0	0	0	0	0	0	0	0	0	0	0	0	0.110155	Bacteria	Firmicutes
ASV000272	118	0	0	0	0	0	0	26	31	0	15	0	46	0	0	0	0	0	0	0	0	0	0.024508	0.026756	0	0.014877	0	0.041117	0	0	0	Bacteria	Bacteroidetes	Bacteroidia	Bacteroidales	Muribaculaceae
ASV000273	118	0	0	0	0	0	32	0	0	0	0	9	33	25	19	0	0	0	0	0	0	0.033048	0	0	0	0	0.008341	0.029497	0.022998	0.017746	0	Bacteria	Bacteroidetes	Bacteroidia	Bacteroidales	Muribaculaceae
ASV000274	118	0	0	0	0	0	33	0	0	0	0	0	48	22	0	15	0	0	0	0	0	0.034081	0	0	0	0	0	0.042905	0.020238	0	0.013885	Bacteria	Bacteroidetes	Bacteroidia	Bacteroidales	Muribaculaceae
ASV000275	117	0	0	0	0	0	0	0	69	48	0	0	0	0	0	0	0	0	0	0	0	0	0	0.059555	0.051558	0	0	0	0	0	0	Bacteria	Firmicutes	Bacilli	Bacillales	Staphylococcaceae	Staphylococcus
ASV000276	117	15	15	27	0	0	0	0	0	0	15	29	0	16	0	0	0.012776	0.013388	0.024062	0	0	0	0	0	0	0.014877	0.026875	0	0.014719	0	0	Bacteria	Proteobacteria	Gammaproteobacteria	Pseudomonadales	Moraxellaceae	Acinetobacter
ASV000277	117	0	0	0	0	0	0	9	0	0	0	0	17	42	22	27	0	0	0	0	0	0	0.008483	0	0	0	0	0.015196	0.038637	0.020548	0.024993	Bacteria	Bacteroidetes	Bacteroidia	Bacteroidales	Muribaculaceae
ASV000278	115	0	0	0	0	0	0	0	0	0	0	0	0	0	0	115	0	0	0	0	0	0	0	0	0	0	0	0	0	0	0.106452	Bacteria	Proteobacteria	Gammaproteobacteria	Aeromonadales	Aeromonadaceae	Aeromonas
ASV000279	115	0	0	0	0	0	0	0	0	0	0	0	60	0	55	0	0	0	0	0	0	0	0	0	0	0	0	0.053631	0	0.05137	0	Bacteria	Bacteroidetes	Bacteroidia	Bacteroidales	Muribaculaceae
ASV000280	114	0	0	0	0	0	0	25	0	0	0	0	30	27	0	32	0	0	0	0	0	0	0.023565	0	0	0	0	0.026816	0.024838	0	0.029621	Bacteria	Bacteroidetes	Bacteroidia	Bacteroidales	Muribaculaceae
ASV000281	114	0	0	0	0	0	0	0	41	0	0	24	30	0	0	19	0	0	0	0	0	0	0	0.035388	0	0	0.022242	0.026816	0	0	0.017588	Bacteria	Firmicutes	Bacilli	Bacillales
ASV000282	114	0	0	0	0	0	0	73	0	0	0	41	0	0	0	0	0	0	0	0	0	0	0.06881	0	0	0	0.037996	0	0	0	0	Bacteria	Fusobacteria	Fusobacteriia	Fusobacteriales	Fusobacteriaceae	Cetobacterium
ASV000283	114	0	0	0	0	0	21	0	0	0	9	19	28	0	26	11	0	0	0	0	0	0.021688	0	0	0	0.008926	0.017608	0.025028	0	0.024284	0.010182	Bacteria	Bacteroidetes	Bacteroidia	Bacteroidales	Muribaculaceae
ASV000284	113	0	0	0	0	0	22	0	0	0	11	10	19	15	21	15	0	0	0	0	0	0.02272	0	0	0	0.01091	0.009267	0.016983	0.013799	0.019614	0.013885	Bacteria	Bacteroidetes	Bacteroidia	Bacteroidales	Muribaculaceae
ASV000285	113	0	0	0	0	0	0	0	0	0	4	0	0	0	23	86	0	0	0	0	0	0	0	0	0	0.003967	0	0	0	0.021482	0.079608	Bacteria	Proteobacteria	Gammaproteobacteria	Vibrionales	Vibrionaceae	Photobacterium	Photobacterium_sp_P16011A
ASV000286	113	0	0	0	0	0	0	0	0	0	0	33	0	80	0	0	0	0	0	0	0	0	0	0	0	0	0.030582	0	0.073594	0	0	Bacteria	Firmicutes	Erysipelotrichia	Erysipelotrichales	Erysipelotrichaceae	Dubosiella
ASV000287	113	0	0	0	0	0	0	0	0	0	0	0	75	38	0	0	0	0	0	0	0	0	0	0	0	0	0	0.067039	0.034957	0	0	Bacteria
ASV000288	112	0	0	0	73	0	0	0	0	39	0	0	0	0	0	0	0	0	0	0.061657	0	0	0	0	0.041891	0	0	0	0	0	0	Bacteria
ASV000289	112	0	0	0	0	0	42	0	30	0	21	0	0	19	0	0	0	0	0	0	0	0.043375	0	0.025893	0	0.020828	0	0	0.017479	0	0	Bacteria	Firmicutes	Erysipelotrichia	Erysipelotrichales	Erysipelotrichaceae	Dubosiella
ASV000290	112	0	0	0	0	0	0	0	15	0	0	0	45	52	0	0	0	0	0	0	0	0	0	0.012947	0	0	0	0.040223	0.047836	0	0	Bacteria	Firmicutes	Clostridia	Clostridiales	Clostridiaceae_1	Clostridium_sensu_stricto_1
ASV000291	111	0	0	0	0	0	0	43	0	0	0	56	0	0	0	12	0	0	0	0	0	0	0.040532	0	0	0	0.051897	0	0	0	0.011108	Bacteria	Firmicutes	Clostridia	Clostridiales	Lachnospiraceae	Lachnospiraceae_NK4A136_group
ASV000292	111	0	0	0	0	0	9	15	34	0	0	8	2	0	7	36	0	0	0	0	0	0.009295	0.014139	0.029346	0	0	0.007414	0.001788	0	0.006538	0.033324	Bacteria	Firmicutes	Clostridia	Clostridiales	Ruminococcaceae	Subdoligranulum
ASV000293	109	0	0	0	0	0	0	0	0	109	0	0	0	0	0	0	0	0	0	0	0	0	0	0	0.11708	0	0	0	0	0	0	Bacteria	Firmicutes	Bacilli	Bacillales	Bacillaceae	Bacillus
ASV000294	108	0	0	0	0	0	39	0	30	0	0	0	0	0	0	39	0	0	0	0	0	0.040277	0	0.025893	0	0	0	0	0	0	0.036101	Bacteria	Bacteroidetes	Bacteroidia	Bacteroidales	Muribaculaceae
ASV000295	108	0	0	0	0	0	108	0	0	0	0	0	0	0	0	0	0	0	0	0	0	0.111537	0	0	0	0	0	0	0	0	0	Bacteria	Firmicutes	Bacilli	Lactobacillales	Enterococcaceae	Enterococcus
ASV000296	108	0	0	0	0	0	0	0	0	0	0	0	47	0	0	61	0	0	0	0	0	0	0	0	0	0	0	0.042011	0	0	0.056466	Bacteria	Firmicutes	Erysipelotrichia	Erysipelotrichales	Erysipelotrichaceae	Dubosiella
ASV000297	108	0	0	0	0	0	0	15	0	0	0	7	15	0	41	30	0	0	0	0	0	0	0.014139	0	0	0	0.006487	0.013408	0	0.038294	0.02777	Bacteria	Bacteroidetes	Bacteroidia	Bacteroidales	Rikenellaceae	Rikenellaceae_RC9_gut_group
ASV000298	108	0	0	0	0	0	0	0	0	0	0	0	0	108	0	0	0	0	0	0	0	0	0	0	0	0	0	0	0.099352	0	0	Bacteria	Bacteroidetes	Bacteroidia	Bacteroidales	Prevotellaceae	Prevotellaceae_UCG-001
ASV000299	107	0	0	0	0	0	0	0	91	0	0	16	0	0	0	0	0	0	0	0	0	0	0	0.078543	0	0	0.014828	0	0	0	0	Bacteria
ASV000300	107	0	0	0	0	3	0	13	0	0	36	0	0	0	0	55	0	0	0	0	0.002694	0	0.012254	0	0	0.035704	0	0	0	0	0.050912	Bacteria	Actinobacteria	Actinobacteria	Corynebacteriales	Corynebacteriaceae	Corynebacterium_1
ASV000301	106	0	0	0	0	0	0	35	20	51	0	0	0	0	0	0	0	0	0	0	0	0	0.032991	0.017262	0.05478	0	0	0	0	0	0	Bacteria
ASV000302	106	0	0	0	0	0	0	0	0	0	0	95	0	0	11	0	0	0	0	0	0	0	0	0	0	0	0.08804	0	0	0.010274	0	Bacteria	Firmicutes	Erysipelotrichia	Erysipelotrichales	Erysipelotrichaceae	Dubosiella
ASV000303	104	0	0	0	0	0	0	0	0	0	0	0	104	0	0	0	0	0	0	0	0	0	0	0	0	0	0	0.092961	0	0	0	Bacteria	Bacteroidetes	Bacteroidia	Bacteroidales	Muribaculaceae
ASV000304	104	0	0	0	0	0	0	33	28	2	0	0	0	0	7	34	0	0	0	0	0	0	0.031106	0.024167	0.002148	0	0	0	0	0.006538	0.031473	Bacteria	Proteobacteria	Gammaproteobacteria	Betaproteobacteriales	Rhodocyclaceae	Azoarcus
ASV000305	104	0	0	0	0	0	0	0	0	0	8	64	7	9	16	0	0	0	0	0	0	0	0	0	0	0.007934	0.059311	0.006257	0.008279	0.014944	0	Bacteria	Epsilonbacteraeota	Campylobacteria	Campylobacterales	Helicobacteraceae	Helicobacter
ASV000306	103	0	0	0	0	0	0	48	0	0	0	0	0	31	24	0	0	0	0	0	0	0	0.045245	0	0	0	0	0	0.028518	0.022416	0	Bacteria	Bacteroidetes	Bacteroidia	Bacteroidales	Muribaculaceae
ASV000307	103	0	0	0	0	0	56	47	0	0	0	0	0	0	0	0	0	0	0	0	0	0.057834	0.044302	0	0	0	0	0	0	0	0	Bacteria	Bacteroidetes	Bacteroidia	Bacteroidales	Muribaculaceae
ASV000308	103	0	0	0	0	0	0	69	7	0	0	0	27	0	0	0	0	0	0	0	0	0	0.06504	0.006042	0	0	0	0.024134	0	0	0	Bacteria	Firmicutes	Clostridia	Clostridiales	Lachnospiraceae	Lachnospiraceae_NK4A136_group
ASV000309	103	0	0	0	0	3	0	25	4	19	6	0	0	0	0	46	0	0	0	0	0.002694	0	0.023565	0.003452	0.020408	0.005951	0	0	0	0	0.042581	Bacteria	Proteobacteria	Gammaproteobacteria	Pseudomonadales	Pseudomonadaceae	Pseudomonas
ASV000310	102	0	0	0	0	0	0	0	0	0	0	0	28	29	45	0	0	0	0	0	0	0	0	0	0	0	0	0.025028	0.026678	0.04203	0	Bacteria	Bacteroidetes	Bacteroidia	Bacteroidales	Muribaculaceae
ASV000311	102	0	0	0	0	0	41	0	0	5	0	28	0	0	0	28	0	0	0	0	0	0.042343	0	0	0.005371	0	0.025949	0	0	0	0.025919	Bacteria	Bacteroidetes	Bacteroidia	Bacteroidales	Muribaculaceae	Muribaculum	Parabacteroides_sp_YL27
ASV000312	101	0	0	0	0	0	0	0	0	0	0	21	0	38	14	28	0	0	0	0	0	0	0	0	0	0	0.019461	0	0.034957	0.013076	0.025919	Bacteria	Bacteroidetes	Bacteroidia	Bacteroidales	Muribaculaceae
ASV000313	101	0	0	0	0	0	0	0	101	0	0	0	0	0	0	0	0	0	0	0	0	0	0	0.087174	0	0	0	0	0	0	0	Bacteria	Firmicutes
ASV000314	99	0	0	0	0	0	24	22	0	53	0	0	0	0	0	0	0	0	0	0	0	0.024786	0.020737	0	0.056929	0	0	0	0	0	0	Bacteria	Proteobacteria	Gammaproteobacteria	Pseudomonadales	Moraxellaceae	Acinetobacter
ASV000315	99	0	0	0	0	0	0	0	0	99	0	0	0	0	0	0	0	0	0	0	0	0	0	0	0.106338	0	0	0	0	0	0	Bacteria	Bacteroidetes	Bacteroidia	Flavobacteriales	Flavobacteriaceae	Myroides
ASV000316	99	0	0	0	0	0	0	0	99	0	0	0	0	0	0	0	0	0	0	0	0	0	0	0.085448	0	0	0	0	0	0	0	Bacteria	Firmicutes	Bacilli	Bacillales	Planococcaceae	Kurthia
ASV000317	97	0	0	0	0	0	0	0	0	0	0	39	26	0	0	32	0	0	0	0	0	0	0	0	0	0	0.036143	0.02324	0	0	0.029621	Bacteria	Firmicutes
ASV000318	97	0	0	0	0	0	11	21	26	0	0	0	0	0	18	21	0	0	0	0	0	0.01136	0.019795	0.022441	0	0	0	0	0	0.016812	0.019439	Bacteria	Firmicutes	Bacilli	Lactobacillales	Enterococcaceae	Enterococcus
ASV000319	96	0	0	0	0	0	0	15	0	4	0	0	0	16	21	40	0	0	0	0	0	0	0.014139	0	0.004297	0	0	0	0.014719	0.019614	0.037027	Bacteria	Bacteroidetes	Bacteroidia	Bacteroidales	Muribaculaceae
ASV000320	95	0	0	0	0	0	0	95	0	0	0	0	0	0	0	0	0	0	0	0	0	0	0.089547	0	0	0	0	0	0	0	0	Bacteria	Bacteroidetes	Bacteroidia	Bacteroidales	Muribaculaceae
ASV000321	95	0	0	0	0	0	0	0	0	0	42	26	0	27	0	0	0	0	0	0	0	0	0	0	0	0.041655	0.024095	0	0.024838	0	0	Bacteria	Firmicutes	Bacilli	Lactobacillales
ASV000322	95	0	0	0	0	0	49	0	0	0	0	29	0	17	0	0	0	0	0	0	0	0.050605	0	0	0	0	0.026875	0	0.015639	0	0	Bacteria	Firmicutes	Bacilli	Lactobacillales	Enterococcaceae	Enterococcus
ASV000323	95	0	0	0	0	0	0	0	95	0	0	0	0	0	0	0	0	0	0	0	0	0	0	0.081996	0	0	0	0	0	0	0	Bacteria	Firmicutes	Bacilli
ASV000324	94	0	0	0	0	0	0	0	0	50	19	0	0	0	0	25	0	0	0	0	0	0	0	0	0.053706	0.018844	0	0	0	0	0.023142	Bacteria	Proteobacteria	Gammaproteobacteria	Pseudomonadales	Moraxellaceae	Acinetobacter
ASV000325	94	0	0	0	0	0	0	56	0	0	0	0	38	0	0	0	0	0	0	0	0	0	0.052786	0	0	0	0	0.033966	0	0	0	Bacteria	Firmicutes	Erysipelotrichia	Erysipelotrichales	Erysipelotrichaceae	Dubosiella
ASV000326	94	0	0	0	0	0	0	0	0	0	0	0	0	0	0	94	0	0	0	0	0	0	0	0	0	0	0	0	0	0	0.087013	Bacteria	Firmicutes	Erysipelotrichia	Erysipelotrichales	Erysipelotrichaceae	Dubosiella
ASV000327	94	0	0	0	0	0	0	24	27	0	5	0	3	3	0	32	0	0	0	0	0	0	0.022623	0.023304	0	0.004959	0	0.002682	0.00276	0	0.029621	Bacteria	Proteobacteria	Alphaproteobacteria	Rhodobacterales	Rhodobacteraceae
ASV000328	93	0	0	0	0	0	27	0	0	0	0	20	18	28	0	0	0	0	0	0	0	0.027884	0	0	0	0	0.018535	0.016089	0.025758	0	0	Bacteria	Firmicutes	Bacilli	Lactobacillales	Leuconostocaceae	Weissella
ASV000329	93	39	54	0	0	0	0	0	0	0	0	0	0	0	0	0	0.033216	0.048198	0	0	0	0	0	0	0	0	0	0	0	0	0	Bacteria
ASV000330	93	0	0	0	0	0	19	13	0	61	0	0	0	0	0	0	0	0	0	0	0	0.019622	0.012254	0	0.065522	0	0	0	0	0	0	Bacteria	Proteobacteria	Gammaproteobacteria	Pseudomonadales	Pseudomonadaceae	Pseudomonas	bromate-reducing_bacterium_WC21
ASV000331	93	0	0	0	0	0	0	0	48	0	0	0	0	0	0	45	0	0	0	0	0	0	0	0.041429	0	0	0	0	0	0	0.041655	Bacteria	Bacteroidetes	Bacteroidia	Bacteroidales	Muribaculaceae
ASV000332	92	0	0	0	0	0	17	28	0	0	0	25	0	0	0	22	0	0	0	0	0	0.017557	0.026393	0	0	0	0.023168	0	0	0	0.020365	Bacteria	Actinobacteria	Coriobacteriia	Coriobacteriales	Eggerthellaceae	Adlercreutzia
ASV000333	92	0	0	0	0	0	0	0	0	0	0	92	0	0	0	0	0	0	0	0	0	0	0	0	0	0	0.085259	0	0	0	0	Bacteria	Firmicutes	Erysipelotrichia	Erysipelotrichales	Erysipelotrichaceae	Faecalibaculum
ASV000334	91	0	0	0	0	0	0	0	0	0	0	0	23	25	43	0	0	0	0	0	0	0	0	0	0	0	0	0.020559	0.022998	0.040162	0	Bacteria	Firmicutes
ASV000335	91	0	0	0	0	0	0	23	24	0	0	0	0	20	0	24	0	0	0	0	0	0	0.02168	0.020715	0	0	0	0	0.018399	0	0.022216	Bacteria	Firmicutes	Clostridia	Clostridiales	Ruminococcaceae
ASV000336	91	0	0	0	0	0	0	0	3	72	0	0	0	0	0	16	0	0	0	0	0	0	0	0.002589	0.077337	0	0	0	0	0	0.014811	Bacteria	Proteobacteria	Gammaproteobacteria	Pseudomonadales	Moraxellaceae	Psychrobacter	Psychrobacter_pulmonis
ASV000337	90	0	0	0	0	0	43	0	15	0	0	0	32	0	0	0	0	0	0	0	0	0.044408	0	0.012947	0	0	0	0.028603	0	0	0	Bacteria	Bacteroidetes	Bacteroidia	Bacteroidales	Muribaculaceae
ASV000338	88	0	0	0	0	0	14	13	0	0	0	0	43	18	0	0	0	0	0	0	0	0.014458	0.012254	0	0	0	0	0.038436	0.016559	0	0	Bacteria	Bacteroidetes	Bacteroidia	Bacteroidales	Muribaculaceae
ASV000339	88	0	0	0	0	0	4	0	0	0	0	0	14	22	31	17	0	0	0	0	0	0.004131	0	0	0	0	0	0.012514	0.020238	0.028954	0.015736	Bacteria	Bacteroidetes	Bacteroidia	Bacteroidales	Tannerellaceae	Parabacteroides
ASV000340	88	0	0	0	0	0	0	7	0	0	0	0	49	22	10	0	0	0	0	0	0	0	0.006598	0	0	0	0	0.043799	0.020238	0.00934	0	Bacteria	Bacteroidetes	Bacteroidia	Bacteroidales	Prevotellaceae
ASV000341	88	0	0	0	0	0	88	0	0	0	0	0	0	0	0	0	0	0	0	0	0	0.090882	0	0	0	0	0	0	0	0	0	Bacteria	Firmicutes	Bacilli	Lactobacillales	Leuconostocaceae	Weissella
ASV000342	88	0	23	0	30	18	0	0	0	0	0	17	0	0	0	0	0	0.020529	0	0.025339	0.016163	0	0	0	0	0	0.015754	0	0	0	0	Bacteria	Cyanobacteria	Oxyphotobacteria	Chloroplast
ASV000343	88	0	0	0	0	0	88	0	0	0	0	0	0	0	0	0	0	0	0	0	0	0.090882	0	0	0	0	0	0	0	0	0	Bacteria	Actinobacteria	Actinobacteria	Pseudonocardiales	Pseudonocardiaceae	Pseudonocardia
ASV000344	87	0	0	0	0	0	0	0	14	73	0	0	0	0	0	0	0	0	0	0	0	0	0	0.012084	0.078411	0	0	0	0	0	0	Bacteria	Proteobacteria	Gammaproteobacteria	Pseudomonadales	Moraxellaceae	Acinetobacter
ASV000345	87	14	18	21	19	15	0	0	0	0	0	0	0	0	0	0	0.011924	0.016066	0.018715	0.016048	0.013469	0	0	0	0	0	0	0	0	0	0	Bacteria	Firmicutes	Bacilli	Bacillales	Bacillaceae	Fictibacillus	Fictibacillus_barbaricus
ASV000346	87	0	0	0	0	0	0	0	0	26	61	0	0	0	0	0	0	0	0	0	0	0	0	0	0.027927	0.060499	0	0	0	0	0	Bacteria	Epsilonbacteraeota	Campylobacteria	Campylobacterales	Helicobacteraceae	Helicobacter	Helicobacter_sp_MIT_03-1616
ASV000347	87	0	0	0	0	0	44	0	0	0	0	0	0	0	0	43	0	0	0	0	0	0.045441	0	0	0	0	0	0	0	0	0.039804	Bacteria	Firmicutes	Bacilli	Bacillales	Bacillaceae	Bacillus
ASV000348	86	0	0	0	0	0	0	4	75	7	0	0	0	0	0	0	0	0	0	0	0	0	0.00377	0.064733	0.007519	0	0	0	0	0	0	Bacteria
ASV000349	86	0	0	0	0	0	0	0	0	0	0	40	0	0	0	46	0	0	0	0	0	0	0	0	0	0	0.037069	0	0	0	0.042581	Bacteria	Bacteroidetes	Bacteroidia	Bacteroidales	Muribaculaceae
ASV000350	86	0	0	0	0	0	86	0	0	0	0	0	0	0	0	0	0	0	0	0	0	0.088816	0	0	0	0	0	0	0	0	0	Bacteria	Firmicutes	Bacilli	Lactobacillales	Lactobacillaceae	Lactobacillus	Lactobacillus_gasseri
ASV000351	86	0	0	0	0	0	0	24	0	0	0	0	0	0	0	62	0	0	0	0	0	0	0.022623	0	0	0	0	0	0	0	0.057391	Bacteria
ASV000352	86	0	0	0	0	0	0	86	0	0	0	0	0	0	0	0	0	0	0	0	0	0	0.081064	0	0	0	0	0	0	0	0	Bacteria	Bacteroidetes	Bacteroidia	Bacteroidales	Muribaculaceae
ASV000353	86	0	0	0	0	0	0	9	26	0	40	0	0	6	5	0	0	0	0	0	0	0	0.008483	0.022441	0	0.039672	0	0	0.00552	0.00467	0	Bacteria	Firmicutes	Erysipelotrichia	Erysipelotrichales	Erysipelotrichaceae	Dubosiella
ASV000354	85	0	0	0	0	0	0	0	0	0	0	0	0	39	27	19	0	0	0	0	0	0	0	0	0	0	0	0	0.035877	0.025218	0.017588	Bacteria	Bacteroidetes	Bacteroidia	Bacteroidales	Bacteroidaceae	Bacteroides
ASV000355	85	0	0	0	85	0	0	0	0	0	0	0	0	0	0	0	0	0	0	0.071793	0	0	0	0	0	0	0	0	0	0	0	Bacteria	Firmicutes	Bacilli	Lactobacillales	Enterococcaceae
ASV000356	85	0	0	0	0	0	0	0	0	85	0	0	0	0	0	0	0	0	0	0	0	0	0	0	0.091301	0	0	0	0	0	0	Bacteria	Firmicutes	Bacilli	Lactobacillales	Enterococcaceae	Enterococcus
ASV000357	85	0	0	0	0	0	0	0	0	0	0	29	0	0	0	56	0	0	0	0	0	0	0	0	0	0	0.026875	0	0	0	0.051837	Bacteria	Bacteroidetes	Bacteroidia	Bacteroidales	Muribaculaceae
ASV000358	85	0	11	33	20	21	0	0	0	0	0	0	0	0	0	0	0	0.009818	0.029409	0.016892	0.018857	0	0	0	0	0	0	0	0	0	0	Bacteria	Firmicutes	Bacilli	Bacillales	Planococcaceae	Solibacillus
ASV000359	85	0	0	0	0	0	49	36	0	0	0	0	0	0	0	0	0	0	0	0	0	0.050605	0.033934	0	0	0	0	0	0	0	0	Bacteria	Bacteroidetes	Bacteroidia	Bacteroidales	Muribaculaceae
ASV000360	84	0	0	0	0	0	0	15	26	8	0	0	0	0	0	35	0	0	0	0	0	0	0.014139	0.022441	0.008593	0	0	0	0	0	0.032398	Bacteria	Actinobacteria	Actinobacteria	Bifidobacteriales	Bifidobacteriaceae	Bifidobacterium
ASV000361	84	0	0	0	0	0	16	0	0	0	10	0	36	0	22	0	0	0	0	0	0	0.016524	0	0	0	0.009918	0	0.032179	0	0.020548	0	Bacteria	Bacteroidetes	Bacteroidia	Bacteroidales	Muribaculaceae
ASV000362	84	8	20	16	20	20	0	0	0	0	0	0	0	0	0	0	0.006814	0.017851	0.014259	0.016892	0.017959	0	0	0	0	0	0	0	0	0	0	Bacteria	Firmicutes	Bacilli	Bacillales	Bacillaceae	Bacillus	Bacillus_selenatarsenatis
ASV000363	84	0	0	0	0	0	0	0	0	0	48	0	0	36	0	0	0	0	0	0	0	0	0	0	0	0.047606	0	0	0.033117	0	0	Bacteria	Bacteroidetes	Bacteroidia	Bacteroidales	Muribaculaceae
ASV000364	84	0	0	0	0	0	0	10	24	0	30	20	0	0	0	0	0	0	0	0	0	0	0.009426	0.020715	0	0.029754	0.018535	0	0	0	0	Bacteria	Proteobacteria	Gammaproteobacteria	Pseudomonadales	Moraxellaceae	Acinetobacter	Acinetobacter_bouvetii
ASV000365	84	0	15	42	0	27	0	0	0	0	0	0	0	0	0	0	0	0.013388	0.037429	0	0.024244	0	0	0	0	0	0	0	0	0	0	Bacteria	Firmicutes	Bacilli	Bacillales	Paenibacillaceae	Brevibacillus
ASV000366	84	0	0	0	0	0	12	0	0	0	0	0	0	33	31	8	0	0	0	0	0	0.012393	0	0	0	0	0	0	0.030358	0.028954	0.007405	Bacteria	Bacteroidetes	Bacteroidia	Bacteroidales	Muribaculaceae
ASV000367	84	0	0	0	0	0	0	0	0	0	19	0	31	34	0	0	0	0	0	0	0	0	0	0	0	0.018844	0	0.027709	0.031278	0	0	Bacteria	Bacteroidetes	Bacteroidia	Bacteroidales	Muribaculaceae
ASV000368	83	0	0	0	0	0	0	0	0	0	0	0	43	0	40	0	0	0	0	0	0	0	0	0	0	0	0	0.038436	0	0.03736	0	Bacteria	Firmicutes	Erysipelotrichia	Erysipelotrichales	Erysipelotrichaceae
ASV000369	82	0	0	0	0	0	0	0	0	82	0	0	0	0	0	0	0	0	0	0	0	0	0	0	0.088078	0	0	0	0	0	0	Bacteria	Firmicutes	Bacilli	Bacillales	Bacillaceae	Bacillus
ASV000370	81	0	0	0	0	0	0	0	0	81	0	0	0	0	0	0	0	0	0	0	0	0	0	0	0.087004	0	0	0	0	0	0	Bacteria	Firmicutes	Bacilli	Lactobacillales	Enterococcaceae
ASV000371	81	0	0	0	0	0	17	11	14	0	0	0	12	13	0	14	0	0	0	0	0	0.017557	0.010369	0.012084	0	0	0	0.010726	0.011959	0	0.012959	Bacteria	Bacteroidetes	Bacteroidia	Bacteroidales	Muribaculaceae
ASV000372	81	0	0	0	0	0	0	0	0	0	0	0	40	0	41	0	0	0	0	0	0	0	0	0	0	0	0	0.035754	0	0.038294	0	Bacteria
ASV000373	81	0	0	0	0	0	0	0	33	0	0	0	0	0	0	48	0	0	0	0	0	0	0	0.028483	0	0	0	0	0	0	0.044432	Bacteria	Proteobacteria	Gammaproteobacteria	Betaproteobacteriales	Rhodocyclaceae	Thauera
ASV000374	80	0	0	0	0	0	0	0	0	0	0	3	17	30	13	17	0	0	0	0	0	0	0	0	0	0	0.00278	0.015196	0.027598	0.012142	0.015736	Bacteria	Bacteroidetes	Bacteroidia	Bacteroidales	Muribaculaceae
ASV000375	80	0	0	0	0	0	7	0	10	2	14	0	9	0	6	32	0	0	0	0	0	0.007229	0	0.008631	0.002148	0.013885	0	0.008045	0	0.005604	0.029621	Bacteria	Proteobacteria	Gammaproteobacteria	Betaproteobacteriales	Burkholderiaceae	Acidovorax
ASV000376	80	0	0	0	0	0	0	0	0	0	0	0	0	0	0	80	0	0	0	0	0	0	0	0	0	0	0	0	0	0	0.074054	Bacteria	Firmicutes
ASV000377	80	0	0	0	0	0	7	5	3	0	0	0	0	0	0	65	0	0	0	0	0	0.007229	0.004713	0.002589	0	0	0	0	0	0	0.060168	Bacteria	Bacteroidetes	Bacteroidia	Flavobacteriales	Flavobacteriaceae
ASV000378	79	0	0	0	0	0	0	0	0	0	0	9	22	34	14	0	0	0	0	0	0	0	0	0	0	0	0.008341	0.019665	0.031278	0.013076	0	Bacteria	Bacteroidetes	Bacteroidia	Bacteroidales	Muribaculaceae
ASV000379	79	0	0	0	0	0	0	0	18	0	6	0	0	0	10	45	0	0	0	0	0	0	0	0.015536	0	0.005951	0	0	0	0.00934	0.041655	Bacteria	Bacteroidetes	Ignavibacteria	OPB56
ASV000380	79	0	0	0	0	0	0	79	0	0	0	0	0	0	0	0	0	0	0	0	0	0	0.074466	0	0	0	0	0	0	0	0	Bacteria	Bacteroidetes	Bacteroidia	Bacteroidales	Muribaculaceae
ASV000381	79	0	0	0	0	0	0	0	0	0	0	0	54	25	0	0	0	0	0	0	0	0	0	0	0	0	0	0.048268	0.022998	0	0	Bacteria	Bacteroidetes	Bacteroidia	Bacteroidales	Muribaculaceae
ASV000382	78	0	0	0	0	0	33	45	0	0	0	0	0	0	0	0	0	0	0	0	0	0.034081	0.042417	0	0	0	0	0	0	0	0	Bacteria	Proteobacteria	Gammaproteobacteria	Enterobacteriales	Enterobacteriaceae
ASV000383	78	0	0	0	0	0	0	0	24	0	0	0	0	0	0	54	0	0	0	0	0	0	0	0.020715	0	0	0	0	0	0	0.049986	Bacteria	Firmicutes	Bacilli	Bacillales	Bacillaceae	Bacillus
ASV000384	77	0	0	0	0	0	0	77	0	0	0	0	0	0	0	0	0	0	0	0	0	0	0.072581	0	0	0	0	0	0	0	0	Bacteria	Firmicutes	Bacilli	Bacillales	Bacillaceae	Bacillus
ASV000385	77	0	0	0	0	0	0	0	0	0	0	0	22	36	6	13	0	0	0	0	0	0	0	0	0	0	0	0.019665	0.033117	0.005604	0.012034	Bacteria	Bacteroidetes	Bacteroidia	Bacteroidales	Muribaculaceae
ASV000386	76	0	0	0	0	0	0	21	0	0	0	0	0	16	13	26	0	0	0	0	0	0	0.019795	0	0	0	0	0	0.014719	0.012142	0.024067	Bacteria
ASV000387	76	0	0	0	0	0	0	0	0	0	21	12	21	22	0	0	0	0	0	0	0	0	0	0	0	0.020828	0.011121	0.018771	0.020238	0	0	Bacteria	Firmicutes	Clostridia	Clostridiales	Ruminococcaceae	Ruminococcaceae_UCG-014
ASV000388	76	0	0	0	0	0	0	0	0	0	0	0	37	39	0	0	0	0	0	0	0	0	0	0	0	0	0	0.033073	0.035877	0	0	Bacteria	Firmicutes	Erysipelotrichia	Erysipelotrichales	Erysipelotrichaceae	Dubosiella
ASV000389	76	0	0	0	0	76	0	0	0	0	0	0	0	0	0	0	0	0	0	0	0.068243	0	0	0	0	0	0	0	0	0	0	Bacteria	Firmicutes	Bacilli	Lactobacillales	Enterococcaceae	Enterococcus
ASV000390	76	0	0	0	0	0	0	0	0	76	0	0	0	0	0	0	0	0	0	0	0	0	0	0	0.081634	0	0	0	0	0	0	Bacteria	Firmicutes	Bacilli	Lactobacillales	Leuconostocaceae	Weissella
ASV000391	76	0	0	0	0	0	0	0	0	0	0	76	0	0	0	0	0	0	0	0	0	0	0	0	0	0	0.070432	0	0	0	0	Bacteria	Firmicutes	Erysipelotrichia	Erysipelotrichales	Erysipelotrichaceae	Dubosiella
ASV000392	76	0	0	0	0	0	0	8	19	5	37	0	0	0	0	7	0	0	0	0	0	0	0.007541	0.016399	0.005371	0.036696	0	0	0	0	0.00648	Bacteria	Firmicutes	Bacilli	Lactobacillales	Aerococcaceae	Aerococcus
ASV000393	76	0	0	0	0	0	16	0	0	0	8	0	17	0	17	18	0	0	0	0	0	0.016524	0	0	0	0.007934	0	0.015196	0	0.015878	0.016662	Bacteria	Bacteroidetes	Bacteroidia	Bacteroidales	Muribaculaceae
ASV000394	75	0	0	0	0	0	10	8	0	0	0	0	2	10	45	0	0	0	0	0	0	0.010327	0.007541	0	0	0	0	0.001788	0.009199	0.04203	0	Bacteria	Deferribacteres	Deferribacteres	Deferribacterales	Deferribacteraceae	Mucispirillum
ASV000395	75	0	0	0	0	0	0	0	0	28	0	0	19	0	0	28	0	0	0	0	0	0	0	0	0.030076	0	0	0.016983	0	0	0.025919	Bacteria	Proteobacteria	Gammaproteobacteria	Pseudomonadales	Moraxellaceae	Acinetobacter
ASV000396	74	0	0	0	0	0	17	0	10	0	0	0	0	0	0	47	0	0	0	0	0	0.017557	0	0.008631	0	0	0	0	0	0	0.043506	Bacteria	Firmicutes	Bacilli
ASV000397	74	0	0	0	0	0	74	0	0	0	0	0	0	0	0	0	0	0	0	0	0	0.076423	0	0	0	0	0	0	0	0	0	Bacteria	Firmicutes	Bacilli	Lactobacillales	Lactobacillaceae	Lactobacillus
ASV000398	74	0	0	0	0	0	0	0	0	0	0	17	0	31	26	0	0	0	0	0	0	0	0	0	0	0	0.015754	0	0.028518	0.024284	0	Bacteria	Bacteroidetes	Bacteroidia	Bacteroidales	Muribaculaceae
ASV000399	74	0	0	16	0	0	0	0	20	0	38	0	0	0	0	0	0	0	0.014259	0	0	0	0	0.017262	0	0.037688	0	0	0	0	0	Bacteria	Actinobacteria	Rubrobacteria	Rubrobacterales	Rubrobacteriaceae	Rubrobacter	Rubrobacter_sp_LYG58
ASV000400	74	0	0	0	0	0	0	0	74	0	0	0	0	0	0	0	0	0	0	0	0	0	0	0.06387	0	0	0	0	0	0	0	Bacteria	Firmicutes	Bacilli	Bacillales	Planococcaceae	Kurthia
ASV000401	74	0	0	0	0	0	0	0	0	74	0	0	0	0	0	0	0	0	0	0	0	0	0	0	0.079485	0	0	0	0	0	0	Bacteria	Firmicutes	Bacilli	Lactobacillales
ASV000402	74	0	0	0	0	0	0	0	0	0	0	54	0	0	0	20	0	0	0	0	0	0	0	0	0	0	0.050044	0	0	0	0.018513	Bacteria	Firmicutes	Bacilli	Lactobacillales	Enterococcaceae	Enterococcus
ASV000403	73	0	0	0	0	0	0	0	0	0	0	0	44	29	0	0	0	0	0	0	0	0	0	0	0	0	0	0.03933	0.026678	0	0	Bacteria	Actinobacteria	Actinobacteria	Bifidobacteriales	Bifidobacteriaceae	Bifidobacterium
ASV000404	73	0	0	0	0	0	21	0	0	0	0	0	23	29	0	0	0	0	0	0	0	0.021688	0	0	0	0	0	0.020559	0.026678	0	0	Bacteria	Bacteroidetes	Bacteroidia	Bacteroidales	Muribaculaceae
ASV000405	73	12	20	8	8	8	0	11	0	0	0	6	0	0	0	0	0.01022	0.017851	0.007129	0.006757	0.007184	0	0.010369	0	0	0	0.00556	0	0	0	0	Bacteria	Proteobacteria	Gammaproteobacteria	Pseudomonadales	Moraxellaceae	Enhydrobacter
ASV000406	73	0	0	0	0	0	0	0	0	73	0	0	0	0	0	0	0	0	0	0	0	0	0	0	0.078411	0	0	0	0	0	0	Bacteria	Proteobacteria	Gammaproteobacteria
ASV000407	73	0	0	0	0	0	0	0	24	0	0	0	0	0	9	40	0	0	0	0	0	0	0	0.020715	0	0	0	0	0	0.008406	0.037027	Bacteria	Bacteroidetes	Bacteroidia	Bacteroidales	Bacteroidaceae	Bacteroides
ASV000408	72	0	0	0	0	0	0	0	0	0	0	0	0	44	28	0	0	0	0	0	0	0	0	0	0	0	0	0	0.040477	0.026152	0	Bacteria	Epsilonbacteraeota	Campylobacteria	Campylobacterales	Helicobacteraceae	Helicobacter	Helicobacter_sp_MIT_03-1616
ASV000409	71	0	0	0	0	0	0	0	10	0	0	32	29	0	0	0	0	0	0	0	0	0	0	0.008631	0	0	0.029655	0.025922	0	0	0	Bacteria
ASV000410	71	0	0	0	0	0	0	0	0	0	0	12	25	21	13	0	0	0	0	0	0	0	0	0	0	0	0.011121	0.022346	0.019319	0.012142	0	Bacteria	Bacteroidetes	Bacteroidia	Bacteroidales
ASV000411	71	0	0	0	0	0	0	0	7	0	0	64	0	0	0	0	0	0	0	0	0	0	0	0.006042	0	0	0.059311	0	0	0	0	Bacteria	Firmicutes	Clostridia	Clostridiales	Lachnospiraceae	Eubacterium_xylanophilum_group
ASV000412	71	0	0	0	0	0	0	0	0	0	0	0	34	37	0	0	0	0	0	0	0	0	0	0	0	0	0	0.030391	0.034037	0	0	Bacteria	Bacteroidetes	Bacteroidia	Bacteroidales	Muribaculaceae	Muribaculum	Parabacteroides_sp_YL27
ASV000413	71	0	0	0	0	0	0	0	71	0	0	0	0	0	0	0	0	0	0	0	0	0	0	0.061281	0	0	0	0	0	0	0	Bacteria	Firmicutes	Bacilli	Bacillales
ASV000414	70	0	0	0	0	0	13	38	0	0	0	0	0	7	12	0	0	0	0	0	0	0.013426	0.035819	0	0	0	0	0	0.00644	0.011208	0	Bacteria	Firmicutes	Clostridia	Clostridiales	Ruminococcaceae	Eubacterium_coprostanoligenes_group
ASV000415	70	0	0	0	0	0	0	0	0	0	0	0	70	0	0	0	0	0	0	0	0	0	0	0	0	0	0	0.06257	0	0	0	Bacteria	Bacteroidetes	Bacteroidia	Bacteroidales	Muribaculaceae
ASV000416	69	0	0	0	69	0	0	0	0	0	0	0	0	0	0	0	0	0	0	0.058279	0	0	0	0	0	0	0	0	0	0	0	Bacteria
ASV000417	69	0	0	0	0	0	0	0	0	0	0	0	0	18	51	0	0	0	0	0	0	0	0	0	0	0	0	0	0.016559	0.047634	0	Bacteria	Bacteroidetes	Bacteroidia	Bacteroidales	Rikenellaceae	Alistipes
ASV000418	68	0	0	0	0	0	0	0	0	29	39	0	0	0	0	0	0	0	0	0	0	0	0	0	0.03115	0.03868	0	0	0	0	0	Bacteria	Proteobacteria	Gammaproteobacteria	Pseudomonadales	Moraxellaceae	Acinetobacter	Acinetobacter_lwoffii
ASV000419	67	0	0	0	0	0	67	0	0	0	0	0	0	0	0	0	0	0	0	0	0	0.069194	0	0	0	0	0	0	0	0	0	Bacteria	Bacteroidetes	Bacteroidia	Bacteroidales	Muribaculaceae
ASV000420	67	0	0	0	0	0	0	0	0	0	67	0	0	0	0	0	0	0	0	0	0	0	0	0	0	0.06645	0	0	0	0	0	Bacteria	Firmicutes	Erysipelotrichia	Erysipelotrichales	Erysipelotrichaceae	Dubosiella
ASV000421	67	0	0	0	0	0	0	17	0	0	0	0	0	0	9	41	0	0	0	0	0	0	0.016024	0	0	0	0	0	0	0.008406	0.037952	Bacteria	Proteobacteria	Gammaproteobacteria	Xanthomonadales	Rhodanobacteraceae
ASV000422	67	0	0	0	0	0	0	0	67	0	0	0	0	0	0	0	0	0	0	0	0	0	0	0.057828	0	0	0	0	0	0	0	Bacteria
ASV000423	67	0	37	30	0	0	0	0	0	0	0	0	0	0	0	0	0	0.033025	0.026735	0	0	0	0	0	0	0	0	0	0	0	0	Bacteria	Cyanobacteria	Oxyphotobacteria	Chloroplast
ASV000424	66	0	0	0	0	0	66	0	0	0	0	0	0	0	0	0	0	0	0	0	0	0.068161	0	0	0	0	0	0	0	0	0	Bacteria	Firmicutes	Bacilli	Lactobacillales	Lactobacillaceae	Lactobacillus
ASV000425	66	0	0	0	0	0	0	0	0	66	0	0	0	0	0	0	0	0	0	0	0	0	0	0	0.070892	0	0	0	0	0	0	Bacteria	Bacteroidetes	Bacteroidia
ASV000426	66	0	0	0	0	0	0	0	0	66	0	0	0	0	0	0	0	0	0	0	0	0	0	0	0.070892	0	0	0	0	0	0	Bacteria	Proteobacteria	Gammaproteobacteria	Enterobacteriales	Enterobacteriaceae
ASV000427	65	0	0	0	0	0	0	0	65	0	0	0	0	0	0	0	0	0	0	0	0	0	0	0.056102	0	0	0	0	0	0	0	Bacteria	Firmicutes	Bacilli	Bacillales	Planococcaceae	Kurthia
ASV000428	65	0	0	0	0	0	0	17	0	0	0	0	0	0	48	0	0	0	0	0	0	0	0.016024	0	0	0	0	0	0	0.044832	0	Bacteria	Bacteroidetes	Bacteroidia	Bacteroidales	Muribaculaceae
ASV000429	65	0	0	0	0	0	0	0	0	0	0	0	0	65	0	0	0	0	0	0	0	0	0	0	0	0	0	0	0.059795	0	0	Bacteria	Firmicutes	Clostridia	Clostridiales	Ruminococcaceae	Ruminococcus_1
ASV000430	65	0	0	0	0	0	0	0	65	0	0	0	0	0	0	0	0	0	0	0	0	0	0	0.056102	0	0	0	0	0	0	0	Bacteria	Firmicutes	Bacilli	Bacillales	Planococcaceae	Kurthia
ASV000431	65	0	0	0	0	0	28	37	0	0	0	0	0	0	0	0	0	0	0	0	0	0.028917	0.034876	0	0	0	0	0	0	0	0	Bacteria	Firmicutes	Clostridia	Clostridiales	Lachnospiraceae
ASV000432	65	0	0	0	0	0	0	0	12	0	0	0	34	0	0	19	0	0	0	0	0	0	0	0.010357	0	0	0	0.030391	0	0	0.017588	Bacteria	Bacteroidetes	Bacteroidia	Bacteroidales
ASV000433	64	0	0	0	0	0	24	0	14	26	0	0	0	0	0	0	0	0	0	0	0	0.024786	0	0.012084	0.027927	0	0	0	0	0	0	Bacteria	Proteobacteria	Gammaproteobacteria
ASV000434	64	0	0	0	0	0	0	0	11	0	0	0	11	29	0	13	0	0	0	0	0	0	0	0.009494	0	0	0	0.009832	0.026678	0	0.012034	Bacteria	Bacteroidetes	Bacteroidia	Bacteroidales	Muribaculaceae
ASV000435	64	0	0	0	0	0	0	16	0	0	0	0	21	27	0	0	0	0	0	0	0	0	0.015082	0	0	0	0	0.018771	0.024838	0	0	Bacteria	Firmicutes	Clostridia	Clostridiales	Ruminococcaceae
ASV000436	64	0	0	0	0	0	0	0	0	0	0	0	0	0	16	48	0	0	0	0	0	0	0	0	0	0	0	0	0	0.014944	0.044432	Bacteria	Firmicutes	Erysipelotrichia	Erysipelotrichales	Erysipelotrichaceae	Dubosiella
ASV000437	64	0	0	0	0	0	0	13	13	0	0	0	0	0	2	36	0	0	0	0	0	0	0.012254	0.01122	0	0	0	0	0	0.001868	0.033324	Bacteria	Bacteroidetes	Bacteroidia	Flavobacteriales	Flavobacteriaceae
ASV000438	64	0	4	0	0	0	0	0	16	0	16	0	0	5	0	23	0	0.00357	0	0	0	0	0	0.01381	0	0.015869	0	0	0.0046	0	0.02129	Bacteria	Proteobacteria	Alphaproteobacteria	Rhizobiales	Rhizobiaceae	Allorhizobium-Neorhizobium-Pararhizobium-Rhizobium
ASV000439	64	0	0	0	0	0	0	21	0	0	0	0	24	19	0	0	0	0	0	0	0	0	0.019795	0	0	0	0	0.021453	0.017479	0	0	Bacteria	Bacteroidetes	Bacteroidia	Bacteroidales	Muribaculaceae
ASV000440	64	0	0	0	0	0	0	0	0	0	0	0	0	0	64	0	0	0	0	0	0	0	0	0	0	0	0	0	0	0.059776	0	Bacteria	Actinobacteria	Actinobacteria	Bifidobacteriales	Bifidobacteriaceae	Bifidobacterium
ASV000441	63	0	0	0	0	0	0	0	0	0	0	51	0	12	0	0	0	0	0	0	0	0	0	0	0	0	0.047263	0	0.011039	0	0	Bacteria	Firmicutes
ASV000442	63	0	0	0	0	0	0	0	0	31	0	13	10	0	0	9	0	0	0	0	0	0	0	0	0.033298	0	0.012048	0.008939	0	0	0.008331	Bacteria
ASV000443	63	0	0	0	0	0	0	21	0	0	0	9	16	9	0	8	0	0	0	0	0	0	0.019795	0	0	0	0.008341	0.014302	0.008279	0	0.007405	Bacteria	Bacteroidetes	Bacteroidia	Bacteroidales	Muribaculaceae
ASV000444	63	0	0	0	0	0	0	0	17	21	25	0	0	0	0	0	0	0	0	0	0	0	0	0.014673	0.022557	0.024795	0	0	0	0	0	Bacteria	Firmicutes	Bacilli	Lactobacillales
ASV000445	63	0	0	0	0	0	0	0	0	0	63	0	0	0	0	0	0	0	0	0	0	0	0	0	0	0.062483	0	0	0	0	0	Bacteria	Bacteroidetes	Bacteroidia	Bacteroidales	Muribaculaceae	Muribaculum	Parabacteroides_sp_YL27
ASV000446	63	0	0	0	0	0	0	0	0	0	0	63	0	0	0	0	0	0	0	0	0	0	0	0	0	0	0.058384	0	0	0	0	Bacteria	Firmicutes	Erysipelotrichia	Erysipelotrichales	Erysipelotrichaceae	Dubosiella
ASV000447	63	0	0	63	0	0	0	0	0	0	0	0	0	0	0	0	0	0	0.056144	0	0	0	0	0	0	0	0	0	0	0	0	Bacteria	Firmicutes	Bacilli	Lactobacillales	Lactobacillaceae	Pediococcus
ASV000448	62	0	0	0	0	0	62	0	0	0	0	0	0	0	0	0	0	0	0	0	0	0.06403	0	0	0	0	0	0	0	0	0	Bacteria	Bacteroidetes	Bacteroidia	Bacteroidales	Muribaculaceae	Muribaculum	Parabacteroides_sp_YL27
ASV000449	62	0	0	0	0	0	0	0	0	0	0	16	0	0	16	30	0	0	0	0	0	0	0	0	0	0	0.014828	0	0	0.014944	0.02777	Bacteria	Bacteroidetes	Bacteroidia	Bacteroidales	Muribaculaceae
ASV000450	62	0	0	0	0	0	0	18	0	0	0	0	22	0	0	22	0	0	0	0	0	0	0.016967	0	0	0	0	0.019665	0	0	0.020365	Bacteria	Bacteroidetes	Bacteroidia	Bacteroidales	Prevotellaceae
ASV000451	62	0	0	0	0	0	0	0	62	0	0	0	0	0	0	0	0	0	0	0	0	0	0	0.053513	0	0	0	0	0	0	0	Bacteria	Firmicutes	Bacilli	Lactobacillales	Lactobacillaceae	Lactobacillus
ASV000452	62	0	0	0	0	0	0	0	0	62	0	0	0	0	0	0	0	0	0	0	0	0	0	0	0.066596	0	0	0	0	0	0	Bacteria	Proteobacteria	Gammaproteobacteria	Enterobacteriales	Enterobacteriaceae
ASV000453	62	0	0	0	0	0	0	0	0	0	0	62	0	0	0	0	0	0	0	0	0	0	0	0	0	0	0.057457	0	0	0	0	Bacteria	Firmicutes	Erysipelotrichia	Erysipelotrichales	Erysipelotrichaceae	Dubosiella
ASV000454	62	0	0	0	0	0	0	26	0	0	0	0	0	27	9	0	0	0	0	0	0	0	0.024508	0	0	0	0	0	0.024838	0.008406	0	Bacteria	Firmicutes	Bacilli	Lactobacillales	Lactobacillaceae	Lactobacillus
ASV000455	62	0	0	0	0	0	5	6	0	0	0	0	0	0	14	37	0	0	0	0	0	0.005164	0.005656	0	0	0	0	0	0	0.013076	0.03425	Bacteria	Bacteroidetes	Bacteroidia	Flavobacteriales	Flavobacteriaceae	Flavobacterium
ASV000456	62	0	0	0	0	0	0	25	0	0	0	37	0	0	0	0	0	0	0	0	0	0	0.023565	0	0	0	0.034289	0	0	0	0	Bacteria	Firmicutes	Bacilli	Lactobacillales	Enterococcaceae	Enterococcus
ASV000457	62	0	0	0	0	0	0	0	16	0	0	0	21	0	25	0	0	0	0	0	0	0	0	0.01381	0	0	0	0.018771	0	0.02335	0	Bacteria	Bacteroidetes	Bacteroidia	Bacteroidales	Muribaculaceae
ASV000458	61	0	0	0	0	0	14	0	0	0	0	0	0	0	0	47	0	0	0	0	0	0.014458	0	0	0	0	0	0	0	0	0.043506	Bacteria	Bacteroidetes	Bacteroidia	Bacteroidales	Muribaculaceae
ASV000459	61	0	0	0	0	0	8	0	14	0	0	0	0	14	0	25	0	0	0	0	0	0.008262	0	0.012084	0	0	0	0	0.012879	0	0.023142	Bacteria	Actinobacteria	Actinobacteria	Corynebacteriales	Corynebacteriaceae	Corynebacterium_1	Corynebacterium_glutamicum
ASV000460	61	0	0	0	0	0	0	19	18	0	0	0	0	0	0	24	0	0	0	0	0	0	0.017909	0.015536	0	0	0	0	0	0	0.022216	Bacteria	Proteobacteria	Alphaproteobacteria	Sphingomonadales	Sphingomonadaceae	Porphyrobacter
ASV000461	61	0	0	0	0	0	0	27	0	12	0	0	0	22	0	0	0	0	0	0	0	0	0.02545	0	0.01289	0	0	0	0.020238	0	0	Bacteria	Bacteroidetes	Bacteroidia	Bacteroidales	Muribaculaceae
ASV000462	61	0	0	0	0	0	4	0	0	0	0	39	18	0	0	0	0	0	0	0	0	0.004131	0	0	0	0	0.036143	0.016089	0	0	0	Bacteria	Epsilonbacteraeota	Campylobacteria	Campylobacterales	Helicobacteraceae	Helicobacter	Helicobacter_sp_MIT_03-1616
ASV000463	61	0	0	0	0	0	0	15	0	0	0	0	0	0	0	46	0	0	0	0	0	0	0.014139	0	0	0	0	0	0	0	0.042581	Bacteria	Firmicutes	Bacilli	Lactobacillales	Lactobacillaceae	Lactobacillus
ASV000464	60	0	0	0	0	0	0	60	0	0	0	0	0	0	0	0	0	0	0	0	0	0	0.056556	0	0	0	0	0	0	0	0	Bacteria	Proteobacteria	Gammaproteobacteria	Pseudomonadales	Moraxellaceae	Acinetobacter	Acinetobacter_calcoaceticus
ASV000465	60	0	0	0	0	0	0	0	0	0	0	0	60	0	0	0	0	0	0	0	0	0	0	0	0	0	0	0.053631	0	0	0	Bacteria	Bacteroidetes	Bacteroidia	Bacteroidales	Muribaculaceae
ASV000466	60	0	0	0	0	60	0	0	0	0	0	0	0	0	0	0	0	0	0	0	0.053876	0	0	0	0	0	0	0	0	0	0	Bacteria	Firmicutes	Bacilli	Lactobacillales
ASV000467	60	0	0	0	0	0	0	27	0	0	0	0	0	33	0	0	0	0	0	0	0	0	0.02545	0	0	0	0	0	0.030358	0	0	Bacteria	Firmicutes	Bacilli	Bacillales	Planococcaceae
ASV000468	60	0	0	0	0	0	0	0	0	42	0	0	0	0	18	0	0	0	0	0	0	0	0	0	0.045113	0	0	0	0	0.016812	0	Bacteria	Firmicutes	Bacilli	Lactobacillales	Enterococcaceae	Enterococcus	Enterococcus_casseliflavus
ASV000469	60	0	0	12	0	0	11	20	0	0	0	0	17	0	0	0	0	0	0.010694	0	0	0.01136	0.018852	0	0	0	0	0.015196	0	0	0	Bacteria	Bacteroidetes	Bacteroidia	Bacteroidales	Muribaculaceae
ASV000470	60	0	0	0	0	0	0	0	0	25	35	0	0	0	0	0	0	0	0	0	0	0	0	0	0.026853	0.034713	0	0	0	0	0	Bacteria	Proteobacteria	Gammaproteobacteria	Pseudomonadales	Moraxellaceae	Psychrobacter
ASV000471	60	0	0	0	0	0	0	0	0	0	0	0	12	23	16	9	0	0	0	0	0	0	0	0	0	0	0	0.010726	0.021158	0.014944	0.008331	Bacteria	Bacteroidetes	Bacteroidia	Bacteroidales
ASV000472	60	0	0	0	0	0	0	0	0	0	0	0	0	5	0	55	0	0	0	0	0	0	0	0	0	0	0	0	0.0046	0	0.050912	Bacteria	Firmicutes	Bacilli	Lactobacillales	Lactobacillaceae	Lactobacillus
ASV000473	60	0	0	0	0	0	0	0	0	0	0	0	27	20	13	0	0	0	0	0	0	0	0	0	0	0	0	0.024134	0.018399	0.012142	0	Bacteria	Proteobacteria	Gammaproteobacteria	Betaproteobacteriales	Burkholderiaceae
ASV000474	60	0	0	0	0	0	4	0	23	0	0	0	0	5	2	26	0	0	0	0	0	0.004131	0	0.019852	0	0	0	0	0.0046	0.001868	0.024067	Bacteria	Verrucomicrobia	Verrucomicrobiae	Verrucomicrobiales	Verrucomicrobiaceae	Prosthecobacter
ASV000475	60	0	0	0	0	0	0	13	0	0	0	0	15	32	0	0	0	0	0	0	0	0	0.012254	0	0	0	0	0.013408	0.029438	0	0	Bacteria	Bacteroidetes	Bacteroidia	Bacteroidales	Muribaculaceae
ASV000476	60	0	0	0	0	0	0	0	0	60	0	0	0	0	0	0	0	0	0	0	0	0	0	0	0.064448	0	0	0	0	0	0	Bacteria	Firmicutes	Bacilli	Lactobacillales	Enterococcaceae	Enterococcus
ASV000477	60	0	0	0	0	0	0	0	0	0	0	0	34	0	26	0	0	0	0	0	0	0	0	0	0	0	0	0.030391	0	0.024284	0	Bacteria	Bacteroidetes	Bacteroidia	Bacteroidales	Muribaculaceae
ASV000478	60	0	0	0	0	0	0	0	60	0	0	0	0	0	0	0	0	0	0	0	0	0	0	0.051787	0	0	0	0	0	0	0	Bacteria	Firmicutes	Bacilli
ASV000479	60	0	0	0	0	0	0	0	0	0	0	0	0	0	0	60	0	0	0	0	0	0	0	0	0	0	0	0	0	0	0.05554	Bacteria	Firmicutes	Bacilli	Lactobacillales	Lactobacillaceae	Lactobacillus	Lactobacillus_gasseri
ASV000480	59	0	0	0	0	0	0	21	0	0	0	16	14	8	0	0	0	0	0	0	0	0	0.019795	0	0	0	0.014828	0.012514	0.007359	0	0	Bacteria
ASV000481	59	0	0	0	0	0	15	0	0	3	0	0	0	13	28	0	0	0	0	0	0	0.015491	0	0	0.003222	0	0	0	0.011959	0.026152	0	Bacteria	Firmicutes	Clostridia	Clostridiales	Ruminococcaceae	Ruminococcus_1
ASV000482	59	0	0	0	0	0	0	0	0	0	0	0	11	26	22	0	0	0	0	0	0	0	0	0	0	0	0	0.009832	0.023918	0.020548	0	Bacteria	Bacteroidetes	Bacteroidia	Bacteroidales
ASV000483	59	0	0	0	0	0	21	0	38	0	0	0	0	0	0	0	0	0	0	0	0	0.021688	0	0.032798	0	0	0	0	0	0	0	Bacteria	Bacteroidetes	Bacteroidia	Bacteroidales	Muribaculaceae
ASV000484	59	33	0	0	26	0	0	0	0	0	0	0	0	0	0	0	0.028106	0	0	0.02196	0	0	0	0	0	0	0	0	0	0	0	Bacteria	Firmicutes	Bacilli	Lactobacillales	Enterococcaceae	Enterococcus
ASV000485	59	0	0	0	0	0	0	0	0	0	0	0	0	0	0	59	0	0	0	0	0	0	0	0	0	0	0	0	0	0	0.054614	Bacteria	Bacteroidetes	Bacteroidia	Bacteroidales	Muribaculaceae
ASV000486	58	0	0	0	0	0	0	0	58	0	0	0	0	0	0	0	0	0	0	0	0	0	0	0.05006	0	0	0	0	0	0	0	Bacteria	Firmicutes	Bacilli	Bacillales	Staphylococcaceae	Staphylococcus	Staphylococcus_saprophyticus_subsp_saprophyticus
ASV000487	58	0	0	0	0	0	0	7	0	0	0	0	0	0	30	21	0	0	0	0	0	0	0.006598	0	0	0	0	0	0	0.02802	0.019439	Bacteria	Bacteroidetes	Bacteroidia	Bacteroidales	Rikenellaceae	Alistipes
ASV000488	58	0	0	0	0	0	0	0	0	0	15	0	0	43	0	0	0	0	0	0	0	0	0	0	0	0.014877	0	0	0.039557	0	0	Bacteria	Bacteroidetes	Bacteroidia	Bacteroidales	Muribaculaceae
ASV000489	58	0	0	0	0	0	0	0	0	0	0	0	0	0	0	58	0	0	0	0	0	0	0	0	0	0	0	0	0	0	0.053689	Bacteria	Firmicutes	Bacilli	Lactobacillales	Lactobacillaceae	Lactobacillus
ASV000490	58	0	0	58	0	0	0	0	0	0	0	0	0	0	0	0	0	0	0.051688	0	0	0	0	0	0	0	0	0	0	0	0	Bacteria	Firmicutes	Bacilli	Bacillales	Paenibacillaceae	Brevibacillus
ASV000491	58	0	0	0	0	0	0	13	21	0	0	0	0	0	0	24	0	0	0	0	0	0	0.012254	0.018125	0	0	0	0	0	0	0.022216	Bacteria	Proteobacteria	Alphaproteobacteria	Rhodobacterales	Rhodobacteraceae	Paracoccus
ASV000492	58	0	0	0	0	0	0	0	24	0	0	0	0	0	17	17	0	0	0	0	0	0	0	0.020715	0	0	0	0	0	0.015878	0.015736	Bacteria	Firmicutes	Clostridia	Clostridiales	Lachnospiraceae	Lachnospiraceae_NK4A136_group
ASV000493	58	0	0	0	0	0	0	0	58	0	0	0	0	0	0	0	0	0	0	0	0	0	0	0.05006	0	0	0	0	0	0	0	Bacteria	Firmicutes	Bacilli	Bacillales	Planococcaceae	Kurthia
ASV000494	58	0	0	0	0	0	0	28	0	23	7	0	0	0	0	0	0	0	0	0	0	0	0.026393	0	0.024705	0.006943	0	0	0	0	0	Bacteria	Proteobacteria	Gammaproteobacteria	Enterobacteriales	Enterobacteriaceae	Klebsiella
ASV000495	58	0	0	0	0	0	0	0	0	0	0	0	0	0	0	58	0	0	0	0	0	0	0	0	0	0	0	0	0	0	0.053689	Bacteria	Bacteroidetes	Bacteroidia	Bacteroidales	Prevotellaceae	Prevotella_9
ASV000496	58	0	0	0	0	0	0	11	14	0	0	0	14	12	7	0	0	0	0	0	0	0	0.010369	0.012084	0	0	0	0.012514	0.011039	0.006538	0	Bacteria	Bacteroidetes	Bacteroidia	Bacteroidales	Muribaculaceae
ASV000497	58	0	0	0	0	0	0	0	13	0	2	14	0	0	0	29	0	0	0	0	0	0	0	0.01122	0	0.001984	0.012974	0	0	0	0.026844	Bacteria	Proteobacteria	Gammaproteobacteria	Betaproteobacteriales	Burkholderiaceae	Ralstonia
ASV000498	57	0	0	0	0	0	26	0	0	0	0	0	0	0	0	31	0	0	0	0	0	0.026851	0	0	0	0	0	0	0	0	0.028696	Bacteria	Firmicutes	Bacilli	Lactobacillales	Lactobacillaceae	Lactobacillus	Lactobacillus_reuteri
ASV000499	57	0	0	0	0	0	0	0	0	0	0	0	0	4	53	0	0	0	0	0	0	0	0	0	0	0	0	0	0.00368	0.049502	0	Bacteria	Proteobacteria	Alphaproteobacteria	Rhodospirillales
ASV000500	57	0	0	0	0	0	0	16	0	0	0	0	0	0	0	41	0	0	0	0	0	0	0.015082	0	0	0	0	0	0	0	0.037952	Bacteria	Proteobacteria	Gammaproteobacteria	Enterobacteriales	Enterobacteriaceae
ASV000501	57	0	0	0	0	0	57	0	0	0	0	0	0	0	0	0	0	0	0	0	0	0.058867	0	0	0	0	0	0	0	0	0	Bacteria	Firmicutes	Bacilli	Lactobacillales	Enterococcaceae	Enterococcus
ASV000502	57	0	0	0	0	0	0	0	0	0	0	0	0	0	0	57	0	0	0	0	0	0	0	0	0	0	0	0	0	0	0.052763	Bacteria	Firmicutes	Bacilli	Lactobacillales	Lactobacillaceae	Lactobacillus	Lactobacillus_gasseri
ASV000503	57	0	0	0	0	0	21	12	0	0	0	0	0	0	0	24	0	0	0	0	0	0.021688	0.011311	0	0	0	0	0	0	0	0.022216	Bacteria
ASV000504	56	0	0	0	0	0	0	0	56	0	0	0	0	0	0	0	0	0	0	0	0	0	0	0.048334	0	0	0	0	0	0	0	Bacteria	Firmicutes	Bacilli	Bacillales	Planococcaceae	Kurthia
ASV000505	56	0	0	0	0	0	0	0	0	56	0	0	0	0	0	0	0	0	0	0	0	0	0	0	0.060151	0	0	0	0	0	0	Bacteria	Epsilonbacteraeota	Campylobacteria	Campylobacterales	Helicobacteraceae	Helicobacter	Helicobacter_sp_MIT_03-1616
ASV000506	56	17	0	24	0	0	0	0	15	0	0	0	0	0	0	0	0.014479	0	0.021388	0	0	0	0	0.012947	0	0	0	0	0	0	0	Bacteria	Proteobacteria	Alphaproteobacteria	Rhizobiales	Xanthobacteraceae	Bradyrhizobium
ASV000507	56	0	0	0	0	0	0	0	0	3	0	0	17	18	0	18	0	0	0	0	0	0	0	0	0.003222	0	0	0.015196	0.016559	0	0.016662	Bacteria	Bacteroidetes	Bacteroidia	Bacteroidales	Muribaculaceae
ASV000508	56	0	0	0	0	0	0	0	0	56	0	0	0	0	0	0	0	0	0	0	0	0	0	0	0.060151	0	0	0	0	0	0	Bacteria
ASV000509	56	0	0	0	0	0	0	45	11	0	0	0	0	0	0	0	0	0	0	0	0	0	0.042417	0.009494	0	0	0	0	0	0	0	Bacteria	Bacteroidetes	Bacteroidia	Bacteroidales	Muribaculaceae
ASV000510	56	0	0	0	0	0	0	22	0	0	0	21	13	0	0	0	0	0	0	0	0	0	0.020737	0	0	0	0.019461	0.01162	0	0	0	Bacteria	Bacteroidetes	Bacteroidia	Bacteroidales	Muribaculaceae
ASV000511	56	0	0	0	0	0	0	56	0	0	0	0	0	0	0	0	0	0	0	0	0	0	0.052786	0	0	0	0	0	0	0	0	Bacteria	Bacteroidetes	Bacteroidia	Bacteroidales	Tannerellaceae	Macellibacteroides
ASV000512	56	0	0	0	0	0	0	16	0	0	0	40	0	0	0	0	0	0	0	0	0	0	0.015082	0	0	0	0.037069	0	0	0	0	Bacteria	Proteobacteria	Gammaproteobacteria	Pseudomonadales	Moraxellaceae	Acinetobacter	Acinetobacter_johnsonii
ASV000513	56	0	0	0	0	0	0	0	0	0	0	0	0	0	0	56	0	0	0	0	0	0	0	0	0	0	0	0	0	0	0.051837	Bacteria	Bacteroidetes	Bacteroidia	Bacteroidales	Prevotellaceae	Prevotella_9
ASV000514	55	0	0	0	0	0	0	0	0	0	0	0	0	0	55	0	0	0	0	0	0	0	0	0	0	0	0	0	0	0.05137	0	Bacteria	Bacteroidetes	Bacteroidia	Bacteroidales	Muribaculaceae	Muribaculum	Parabacteroides_sp_YL27
ASV000515	55	0	0	0	0	0	0	0	0	0	0	0	0	34	21	0	0	0	0	0	0	0	0	0	0	0	0	0	0.031278	0.019614	0	Bacteria	Firmicutes	Erysipelotrichia	Erysipelotrichales	Erysipelotrichaceae	Turicibacter	Turicibacter_sp_LA61
ASV000516	55	0	0	0	0	0	37	18	0	0	0	0	0	0	0	0	0	0	0	0	0	0.038212	0.016967	0	0	0	0	0	0	0	0	Bacteria	Proteobacteria	Gammaproteobacteria	Pseudomonadales	Moraxellaceae	Acinetobacter
ASV000517	55	0	0	0	0	0	0	0	0	0	0	0	0	0	24	31	0	0	0	0	0	0	0	0	0	0	0	0	0	0.022416	0.028696	Bacteria	Bacteroidetes	Bacteroidia	Bacteroidales	Muribaculaceae
ASV000518	55	0	0	0	0	0	0	0	0	0	0	0	0	55	0	0	0	0	0	0	0	0	0	0	0	0	0	0	0.050596	0	0	Bacteria	Firmicutes	Erysipelotrichia	Erysipelotrichales	Erysipelotrichaceae	Dubosiella
ASV000519	55	0	0	0	0	0	0	0	0	55	0	0	0	0	0	0	0	0	0	0	0	0	0	0	0.059077	0	0	0	0	0	0	Bacteria	Proteobacteria	Gammaproteobacteria	Pseudomonadales	Moraxellaceae	Acinetobacter
ASV000520	54	0	0	54	0	0	0	0	0	0	0	0	0	0	0	0	0	0	0.048123	0	0	0	0	0	0	0	0	0	0	0	0	Bacteria	Proteobacteria	Gammaproteobacteria	Pseudomonadales	Moraxellaceae	Acinetobacter	Acinetobacter_johnsonii
ASV000521	54	0	0	0	0	0	0	0	0	0	0	4	25	13	12	0	0	0	0	0	0	0	0	0	0	0	0.003707	0.022346	0.011959	0.011208	0	Bacteria	Bacteroidetes	Bacteroidia	Bacteroidales	Muribaculaceae
ASV000522	54	0	0	0	0	0	54	0	0	0	0	0	0	0	0	0	0	0	0	0	0	0.055768	0	0	0	0	0	0	0	0	0	Bacteria	Proteobacteria	Alphaproteobacteria	Acetobacterales	Acetobacteraceae	Acetobacter
ASV000523	54	0	0	0	0	0	0	0	0	0	26	0	28	0	0	0	0	0	0	0	0	0	0	0	0	0.025786	0	0.025028	0	0	0	Bacteria	Bacteroidetes	Bacteroidia	Bacteroidales	Muribaculaceae
ASV000524	54	0	0	0	0	0	54	0	0	0	0	0	0	0	0	0	0	0	0	0	0	0.055768	0	0	0	0	0	0	0	0	0	Bacteria	Firmicutes	Clostridia	Clostridiales
ASV000525	54	0	0	0	0	0	0	0	0	0	0	0	0	0	54	0	0	0	0	0	0	0	0	0	0	0	0	0	0	0.050436	0	Bacteria	Bacteroidetes	Bacteroidia	Bacteroidales
ASV000526	54	0	0	0	0	0	0	0	0	0	0	0	0	43	0	11	0	0	0	0	0	0	0	0	0	0	0	0	0.039557	0	0.010182	Bacteria	Bacteroidetes	Bacteroidia	Bacteroidales	Muribaculaceae
ASV000527	53	0	0	0	0	0	0	27	0	0	0	0	15	0	0	11	0	0	0	0	0	0	0.02545	0	0	0	0	0.013408	0	0	0.010182	Bacteria	Bacteroidetes	Bacteroidia	Bacteroidales
ASV000528	53	0	0	0	0	0	0	0	0	53	0	0	0	0	0	0	0	0	0	0	0	0	0	0	0.056929	0	0	0	0	0	0	Bacteria	Firmicutes	Bacilli	Lactobacillales
ASV000529	53	0	0	0	0	0	0	0	9	5	0	0	0	11	10	18	0	0	0	0	0	0	0	0.007768	0.005371	0	0	0	0.010119	0.00934	0.016662	Bacteria	Bacteroidetes	Bacteroidia	Flavobacteriales	Weeksellaceae	Elizabethkingia
ASV000530	53	0	0	0	0	0	0	28	0	0	0	0	8	17	0	0	0	0	0	0	0	0	0.026393	0	0	0	0	0.007151	0.015639	0	0	Bacteria	Proteobacteria	Gammaproteobacteria	Pseudomonadales	Moraxellaceae	Acinetobacter
ASV000531	53	0	0	0	0	0	0	10	0	0	16	0	12	0	15	0	0	0	0	0	0	0	0.009426	0	0	0.015869	0	0.010726	0	0.01401	0	Bacteria	Firmicutes	Clostridia	Clostridiales	Ruminococcaceae	Ruminococcaceae_UCG-014
ASV000532	53	0	0	0	0	0	0	0	0	0	0	0	0	0	53	0	0	0	0	0	0	0	0	0	0	0	0	0	0	0.049502	0	Bacteria	Firmicutes	Erysipelotrichia	Erysipelotrichales	Erysipelotrichaceae	Dubosiella
ASV000533	53	0	0	0	0	0	0	0	0	0	0	0	45	0	8	0	0	0	0	0	0	0	0	0	0	0	0	0.040223	0	0.007472	0	Bacteria	Bacteroidetes	Bacteroidia	Bacteroidales	Muribaculaceae
ASV000534	53	0	0	0	0	0	0	11	5	0	0	0	0	0	5	32	0	0	0	0	0	0	0.010369	0.004316	0	0	0	0	0	0.00467	0.029621	Bacteria	Proteobacteria	Alphaproteobacteria	Tistrellales	Geminicoccaceae	Candidatus_Alysiosphaera
ASV000535	53	0	0	0	0	0	0	0	7	0	0	0	0	8	13	25	0	0	0	0	0	0	0	0.006042	0	0	0	0	0.007359	0.012142	0.023142	Bacteria	Proteobacteria	Gammaproteobacteria	Xanthomonadales
ASV000536	53	0	0	0	0	0	0	0	15	0	0	0	0	0	10	28	0	0	0	0	0	0	0	0.012947	0	0	0	0	0	0.00934	0.025919	Bacteria	Proteobacteria	Deltaproteobacteria	Myxococcales	BIrii41
ASV000537	52	0	0	0	0	0	0	0	0	0	0	52	0	0	0	0	0	0	0	0	0	0	0	0	0	0	0.04819	0	0	0	0	Bacteria	Firmicutes	Bacilli	Bacillales
ASV000538	52	0	0	0	0	0	0	24	0	0	0	0	0	0	4	24	0	0	0	0	0	0	0.022623	0	0	0	0	0	0	0.003736	0.022216	Bacteria	Acidobacteria	Blastocatellia_Subgroup_4	Blastocatellales	Blastocatellaceae
ASV000539	52	0	0	0	0	0	0	0	9	0	5	0	0	0	0	38	0	0	0	0	0	0	0	0.007768	0	0.004959	0	0	0	0	0.035175	Bacteria	Proteobacteria	Alphaproteobacteria	Rhodobacterales	Rhodobacteraceae
ASV000540	51	0	0	0	0	0	0	0	0	0	0	18	0	0	33	0	0	0	0	0	0	0	0	0	0	0	0.016681	0	0	0.030822	0	Bacteria	Firmicutes	Clostridia	Clostridiales	Lachnospiraceae
ASV000541	51	0	0	0	0	0	0	0	0	51	0	0	0	0	0	0	0	0	0	0	0	0	0	0	0.05478	0	0	0	0	0	0	Bacteria	Bacteroidetes	Bacteroidia	Bacteroidales	Muribaculaceae
ASV000542	51	0	0	0	0	0	31	0	0	0	0	0	20	0	0	0	0	0	0	0	0	0.032015	0	0	0	0	0	0.017877	0	0	0	Bacteria	Firmicutes	Bacilli
ASV000543	51	0	0	0	0	0	0	0	0	0	0	0	0	51	0	0	0	0	0	0	0	0	0	0	0	0	0	0	0.046916	0	0	Bacteria	Bacteroidetes	Bacteroidia	Bacteroidales	Muribaculaceae
ASV000544	51	0	0	51	0	0	0	0	0	0	0	0	0	0	0	0	0	0	0.04545	0	0	0	0	0	0	0	0	0	0	0	0	Bacteria
ASV000545	51	0	0	0	0	0	0	0	0	51	0	0	0	0	0	0	0	0	0	0	0	0	0	0	0.05478	0	0	0	0	0	0	Bacteria	Proteobacteria	Gammaproteobacteria	Aeromonadales	Aeromonadaceae	Aeromonas	Aeromonas_sp_2e
ASV000546	50	0	0	0	0	0	0	0	50	0	0	0	0	0	0	0	0	0	0	0	0	0	0	0.043156	0	0	0	0	0	0	0	Bacteria	Firmicutes	Bacilli	Bacillales
ASV000547	50	0	0	0	0	0	0	0	0	0	0	0	0	0	0	50	0	0	0	0	0	0	0	0	0	0	0	0	0	0	0.046283	Bacteria	Firmicutes	Bacilli	Lactobacillales	Lactobacillaceae	Lactobacillus
ASV000548	50	0	0	0	0	0	0	0	0	0	0	0	0	0	0	50	0	0	0	0	0	0	0	0	0	0	0	0	0	0	0.046283	Bacteria	Proteobacteria	Gammaproteobacteria	Enterobacteriales	Enterobacteriaceae	Plesiomonas
ASV000549	50	23	27	0	0	0	0	0	0	0	0	0	0	0	0	0	0.019589	0.024099	0	0	0	0	0	0	0	0	0	0	0	0	0	Bacteria	Firmicutes	Bacilli	Bacillales	Paenibacillaceae	Brevibacillus
ASV000550	50	0	0	0	0	0	0	0	50	0	0	0	0	0	0	0	0	0	0	0	0	0	0	0.043156	0	0	0	0	0	0	0	Bacteria	Firmicutes	Erysipelotrichia	Erysipelotrichales	Erysipelotrichaceae	Dubosiella
ASV000551	50	0	0	0	0	0	0	0	0	0	0	0	0	0	0	50	0	0	0	0	0	0	0	0	0	0	0	0	0	0	0.046283	Bacteria	Bacteroidetes	Bacteroidia	Bacteroidales	Tannerellaceae	Parabacteroides
ASV000552	50	0	0	0	0	0	0	0	0	0	0	0	15	19	16	0	0	0	0	0	0	0	0	0	0	0	0	0.013408	0.017479	0.014944	0	Bacteria	Bacteroidetes	Bacteroidia	Bacteroidales	Muribaculaceae
ASV000553	49	0	0	0	0	0	0	0	0	0	0	0	15	34	0	0	0	0	0	0	0	0	0	0	0	0	0	0.013408	0.031278	0	0	Bacteria	Bacteroidetes	Bacteroidia	Bacteroidales	Muribaculaceae
ASV000554	49	0	0	0	0	0	0	0	0	0	0	0	0	6	7	36	0	0	0	0	0	0	0	0	0	0	0	0	0.00552	0.006538	0.033324	Bacteria	Bacteroidetes	Bacteroidia	Bacteroidales	Prevotellaceae
ASV000555	49	0	0	0	0	0	9	0	0	0	0	3	15	22	0	0	0	0	0	0	0	0.009295	0	0	0	0	0.00278	0.013408	0.020238	0	0	Bacteria	Bacteroidetes	Bacteroidia	Bacteroidales	Muribaculaceae
ASV000556	49	0	0	0	0	0	0	40	0	0	0	0	9	0	0	0	0	0	0	0	0	0	0.037704	0	0	0	0	0.008045	0	0	0	Bacteria	Bacteroidetes	Bacteroidia	Bacteroidales	Muribaculaceae
ASV000557	49	0	0	0	0	0	0	0	21	0	0	0	10	18	0	0	0	0	0	0	0	0	0	0.018125	0	0	0	0.008939	0.016559	0	0	Bacteria	Firmicutes	Bacilli	Bacillales	Planococcaceae
ASV000558	49	0	0	0	0	0	0	0	0	0	0	0	0	9	0	40	0	0	0	0	0	0	0	0	0	0	0	0	0.008279	0	0.037027	Bacteria	Planctomycetes	Planctomycetacia	Pirellulales	Pirellulaceae	Pirellula
ASV000559	49	0	0	0	0	0	9	0	0	0	0	0	7	33	0	0	0	0	0	0	0	0.009295	0	0	0	0	0	0.006257	0.030358	0	0	Bacteria	Epsilonbacteraeota	Campylobacteria	Campylobacterales	Helicobacteraceae	Helicobacter	Helicobacter_sp_MIT_03-1616
ASV000560	48	0	0	0	0	0	0	0	48	0	0	0	0	0	0	0	0	0	0	0	0	0	0	0.041429	0	0	0	0	0	0	0	Bacteria	Firmicutes	Bacilli	Bacillales	Planococcaceae
ASV000561	48	0	0	0	0	0	0	0	0	48	0	0	0	0	0	0	0	0	0	0	0	0	0	0	0.051558	0	0	0	0	0	0	Bacteria	Proteobacteria	Alphaproteobacteria	Acetobacterales	Acetobacteraceae	Acetobacter	Acetobacter_tropicalis
ASV000562	48	0	0	0	0	0	0	0	0	0	0	0	11	23	0	14	0	0	0	0	0	0	0	0	0	0	0	0.009832	0.021158	0	0.012959	Bacteria	Firmicutes
ASV000563	48	0	0	0	0	0	22	26	0	0	0	0	0	0	0	0	0	0	0	0	0	0.02272	0.024508	0	0	0	0	0	0	0	0	Bacteria	Firmicutes	Clostridia	Clostridiales	Ruminococcaceae
ASV000564	47	0	0	0	0	0	0	0	29	0	0	0	18	0	0	0	0	0	0	0	0	0	0	0.02503	0	0	0	0.016089	0	0	0	Bacteria	Firmicutes	Bacilli	Lactobacillales	Leuconostocaceae	Weissella
ASV000565	47	0	0	0	0	0	0	0	0	0	0	0	9	23	0	15	0	0	0	0	0	0	0	0	0	0	0	0.008045	0.021158	0	0.013885	Bacteria	Firmicutes	Bacilli	Bacillales	Planococcaceae
ASV000566	47	0	0	0	0	0	0	0	0	47	0	0	0	0	0	0	0	0	0	0	0	0	0	0	0.050484	0	0	0	0	0	0	Bacteria	Proteobacteria	Gammaproteobacteria
ASV000567	47	0	0	0	0	0	0	0	47	0	0	0	0	0	0	0	0	0	0	0	0	0	0	0.040566	0	0	0	0	0	0	0	Bacteria	Firmicutes
ASV000568	47	0	0	0	0	0	0	0	0	0	0	0	0	47	0	0	0	0	0	0	0	0	0	0	0	0	0	0	0.043237	0	0	Bacteria	Bacteroidetes	Bacteroidia	Bacteroidales
ASV000569	47	0	0	0	0	0	4	0	0	2	0	0	0	0	14	27	0	0	0	0	0	0.004131	0	0	0.002148	0	0	0	0	0.013076	0.024993	Bacteria	Proteobacteria	Alphaproteobacteria	Rhodobacterales	Rhodobacteraceae
ASV000570	47	0	0	0	0	0	0	4	0	0	0	6	9	20	8	0	0	0	0	0	0	0	0.00377	0	0	0	0.00556	0.008045	0.018399	0.007472	0	Bacteria	Bacteroidetes	Bacteroidia	Bacteroidales	Muribaculaceae
ASV000571	47	0	0	0	0	0	0	0	0	0	0	0	47	0	0	0	0	0	0	0	0	0	0	0	0	0	0	0.042011	0	0	0	Bacteria	Bacteroidetes	Bacteroidia	Bacteroidales	Muribaculaceae
ASV000572	47	0	0	0	0	0	0	0	0	0	0	47	0	0	0	0	0	0	0	0	0	0	0	0	0	0	0.043556	0	0	0	0	Bacteria	Bacteroidetes	Bacteroidia	Bacteroidales	Muribaculaceae
ASV000573	47	0	0	0	0	0	0	12	13	22	0	0	0	0	0	0	0	0	0	0	0	0	0.011311	0.01122	0.023631	0	0	0	0	0	0	Bacteria	Proteobacteria	Gammaproteobacteria
ASV000574	47	0	0	0	0	0	0	0	0	0	0	0	0	0	0	47	0	0	0	0	0	0	0	0	0	0	0	0	0	0	0.043506	Bacteria	Proteobacteria	Gammaproteobacteria
ASV000575	47	0	0	0	0	0	0	0	0	0	0	0	0	0	47	0	0	0	0	0	0	0	0	0	0	0	0	0	0	0.043898	0	Bacteria	Proteobacteria	Gammaproteobacteria	Pseudomonadales	Moraxellaceae	Acinetobacter
ASV000576	47	0	0	0	0	0	0	47	0	0	0	0	0	0	0	0	0	0	0	0	0	0	0.044302	0	0	0	0	0	0	0	0	Bacteria	Firmicutes	Clostridia	Clostridiales
ASV000577	46	0	0	0	0	0	0	0	0	46	0	0	0	0	0	0	0	0	0	0	0	0	0	0	0.04941	0	0	0	0	0	0	Bacteria
ASV000578	46	0	0	0	0	0	0	0	0	0	0	46	0	0	0	0	0	0	0	0	0	0	0	0	0	0	0.04263	0	0	0	0	Bacteria	Firmicutes	Erysipelotrichia	Erysipelotrichales	Erysipelotrichaceae	Dubosiella
ASV000579	46	0	0	0	0	0	0	46	0	0	0	0	0	0	0	0	0	0	0	0	0	0	0.04336	0	0	0	0	0	0	0	0	Bacteria	Firmicutes	Clostridia	Clostridiales	Lachnospiraceae	Lachnospiraceae_NK4A136_group
ASV000580	46	0	0	0	0	0	0	0	0	46	0	0	0	0	0	0	0	0	0	0	0	0	0	0	0.04941	0	0	0	0	0	0	Bacteria	Firmicutes	Bacilli	Lactobacillales	Enterococcaceae	Enterococcus
ASV000581	46	0	0	0	0	0	0	0	46	0	0	0	0	0	0	0	0	0	0	0	0	0	0	0.039703	0	0	0	0	0	0	0	Bacteria	Firmicutes	Bacilli	Bacillales	Planococcaceae	Kurthia
ASV000582	46	0	0	0	0	0	0	0	0	0	0	0	0	0	46	0	0	0	0	0	0	0	0	0	0	0	0	0	0	0.042964	0	Bacteria	Proteobacteria	Alphaproteobacteria	Rhodospirillales
ASV000583	46	0	0	0	0	0	9	0	19	0	0	0	9	9	0	0	0	0	0	0	0	0.009295	0	0.016399	0	0	0	0.008045	0.008279	0	0	Bacteria	Bacteroidetes	Bacteroidia	Bacteroidales	Muribaculaceae
ASV000584	46	0	0	0	0	0	0	0	0	0	0	0	16	0	18	12	0	0	0	0	0	0	0	0	0	0	0	0.014302	0	0.016812	0.011108	Bacteria	Bacteroidetes	Bacteroidia	Bacteroidales	Muribaculaceae
ASV000585	46	0	0	0	0	0	0	0	0	2	4	0	0	0	0	40	0	0	0	0	0	0	0	0	0.002148	0.003967	0	0	0	0	0.037027	Bacteria	Firmicutes	Clostridia	Clostridiales	Ruminococcaceae	Faecalibacterium
ASV000586	46	0	0	46	0	0	0	0	0	0	0	0	0	0	0	0	0	0	0.040994	0	0	0	0	0	0	0	0	0	0	0	0	Bacteria	Cyanobacteria	Oxyphotobacteria	Chloroplast
ASV000587	46	0	0	0	0	0	19	0	0	0	0	0	27	0	0	0	0	0	0	0	0	0.019622	0	0	0	0	0	0.024134	0	0	0	Bacteria	Bacteroidetes	Bacteroidia	Bacteroidales	Bacteroidaceae	Bacteroides
ASV000588	46	0	0	0	0	0	0	0	0	0	0	46	0	0	0	0	0	0	0	0	0	0	0	0	0	0	0.04263	0	0	0	0	Bacteria	Firmicutes	Clostridia	Clostridiales	Lachnospiraceae	Lachnospiraceae_NK4A136_group
ASV000589	46	0	0	0	0	0	0	0	0	0	0	0	34	2	10	0	0	0	0	0	0	0	0	0	0	0	0	0.030391	0.00184	0.00934	0	Bacteria	Firmicutes	Clostridia	Clostridiales	Ruminococcaceae	Eubacterium_coprostanoligenes_group
ASV000590	46	0	0	0	0	0	0	10	0	0	0	0	0	0	6	30	0	0	0	0	0	0	0.009426	0	0	0	0	0	0	0.005604	0.02777	Bacteria	Proteobacteria	Gammaproteobacteria	Betaproteobacteriales	Burkholderiaceae	Alcaligenes	Alcaligenes_faecalis
ASV000591	46	0	0	0	0	0	0	0	0	0	0	0	46	0	0	0	0	0	0	0	0	0	0	0	0	0	0	0.041117	0	0	0	Bacteria	Firmicutes	Bacilli	Lactobacillales	Enterococcaceae	Enterococcus
ASV000592	46	0	0	0	0	0	0	0	46	0	0	0	0	0	0	0	0	0	0	0	0	0	0	0.039703	0	0	0	0	0	0	0	Bacteria	Firmicutes
ASV000593	46	0	0	0	0	0	0	0	0	0	0	0	0	25	21	0	0	0	0	0	0	0	0	0	0	0	0	0	0.022998	0.019614	0	Bacteria	Proteobacteria	Gammaproteobacteria	Enterobacteriales	Enterobacteriaceae
ASV000594	45	0	0	0	0	0	3	0	0	0	0	24	18	0	0	0	0	0	0	0	0	0.003098	0	0	0	0	0.022242	0.016089	0	0	0	Bacteria	Tenericutes	Mollicutes	Mollicutes_RF39
ASV000595	45	0	0	0	0	0	2	0	0	0	0	43	0	0	0	0	0	0	0	0	0	0.002065	0	0	0	0	0.039849	0	0	0	0	Bacteria	Firmicutes	Erysipelotrichia	Erysipelotrichales	Erysipelotrichaceae	Dubosiella
ASV000596	45	0	0	0	0	0	16	0	0	0	14	0	0	0	15	0	0	0	0	0	0	0.016524	0	0	0	0.013885	0	0	0	0.01401	0	Bacteria	Bacteroidetes	Bacteroidia	Bacteroidales	Muribaculaceae
ASV000597	45	0	0	0	0	0	0	0	0	0	0	0	0	0	45	0	0	0	0	0	0	0	0	0	0	0	0	0	0	0.04203	0	Bacteria	Bacteroidetes	Bacteroidia	Bacteroidales	Muribaculaceae
ASV000598	45	0	0	0	0	0	0	45	0	0	0	0	0	0	0	0	0	0	0	0	0	0	0.042417	0	0	0	0	0	0	0	0	Bacteria	Bacteroidetes	Bacteroidia	Bacteroidales	Muribaculaceae	Muribaculum	Parabacteroides_sp_YL27
ASV000599	45	0	10	35	0	0	0	0	0	0	0	0	0	0	0	0	0	0.008926	0.031191	0	0	0	0	0	0	0	0	0	0	0	0	Bacteria	Proteobacteria	Alphaproteobacteria	Sphingomonadales	Sphingomonadaceae	Sphingomonas
ASV000600	45	0	0	0	0	0	0	0	0	0	0	0	18	0	27	0	0	0	0	0	0	0	0	0	0	0	0	0.016089	0	0.025218	0	Bacteria	Firmicutes	Clostridia	Clostridiales	Ruminococcaceae	Ruminococcaceae_UCG-005
ASV000601	45	0	0	0	0	0	0	0	0	0	0	0	0	8	37	0	0	0	0	0	0	0	0	0	0	0	0	0	0.007359	0.034558	0	Bacteria	Epsilonbacteraeota	Campylobacteria	Campylobacterales	Helicobacteraceae	Helicobacter	Helicobacter_sp_MIT_03-1616
ASV000602	45	0	0	0	0	0	23	0	0	0	0	0	0	22	0	0	0	0	0	0	0	0.023753	0	0	0	0	0	0	0.020238	0	0	Bacteria	Bacteroidetes	Bacteroidia	Bacteroidales	Muribaculaceae
ASV000603	45	0	0	0	0	0	0	19	0	0	0	0	2	4	20	0	0	0	0	0	0	0	0.017909	0	0	0	0	0.001788	0.00368	0.01868	0	Bacteria	Bacteroidetes	Bacteroidia	Bacteroidales	Prevotellaceae	Prevotellaceae_NK3B31_group
ASV000604	45	0	0	0	0	0	0	0	0	0	0	0	0	45	0	0	0	0	0	0	0	0	0	0	0	0	0	0	0.041397	0	0	Bacteria	Bacteroidetes	Bacteroidia	Bacteroidales	Muribaculaceae	Muribaculum	Parabacteroides_sp_YL27
ASV000605	45	0	0	0	0	0	0	0	45	0	0	0	0	0	0	0	0	0	0	0	0	0	0	0.03884	0	0	0	0	0	0	0	Bacteria	Firmicutes	Bacilli	Bacillales	Planococcaceae	Kurthia
ASV000606	45	0	45	0	0	0	0	0	0	0	0	0	0	0	0	0	0	0.040165	0	0	0	0	0	0	0	0	0	0	0	0	0	Bacteria	Firmicutes	Bacilli	Lactobacillales	Enterococcaceae
ASV000607	45	0	0	0	0	0	0	45	0	0	0	0	0	0	0	0	0	0	0	0	0	0	0.042417	0	0	0	0	0	0	0	0	Bacteria	Firmicutes	Erysipelotrichia	Erysipelotrichales	Erysipelotrichaceae	Dubosiella
ASV000608	45	0	0	0	0	0	0	0	0	0	0	0	0	0	45	0	0	0	0	0	0	0	0	0	0	0	0	0	0	0.04203	0	Bacteria	Bacteroidetes	Bacteroidia	Bacteroidales	Muribaculaceae
ASV000609	45	0	0	0	0	0	0	0	0	0	0	0	0	0	0	45	0	0	0	0	0	0	0	0	0	0	0	0	0	0	0.041655	Bacteria	Firmicutes	Negativicutes	Selenomonadales	Acidaminococcaceae	Phascolarctobacterium
ASV000610	45	0	0	0	0	0	0	0	0	45	0	0	0	0	0	0	0	0	0	0	0	0	0	0	0.048336	0	0	0	0	0	0	Bacteria
ASV000611	45	0	0	0	0	0	0	0	18	0	0	0	0	0	27	0	0	0	0	0	0	0	0	0.015536	0	0	0	0	0	0.025218	0	Bacteria	Bacteroidetes	Bacteroidia	Bacteroidales	Tannerellaceae	Parabacteroides
ASV000612	45	36	0	0	0	0	0	9	0	0	0	0	0	0	0	0	0.030661	0	0	0	0	0	0.008483	0	0	0	0	0	0	0	0	Bacteria	Cyanobacteria	Oxyphotobacteria	Chloroplast
ASV000613	44	0	0	0	0	0	0	0	0	0	0	0	27	5	0	12	0	0	0	0	0	0	0	0	0	0	0	0.024134	0.0046	0	0.011108	Bacteria	Proteobacteria	Gammaproteobacteria	Betaproteobacteriales	Burkholderiaceae	Parasutterella	Burkholderiales_bacterium_YL45
ASV000614	44	0	0	0	0	0	0	0	44	0	0	0	0	0	0	0	0	0	0	0	0	0	0	0.037977	0	0	0	0	0	0	0	Bacteria	Firmicutes
ASV000615	44	0	4	25	0	0	0	0	0	15	0	0	0	0	0	0	0	0.00357	0.022279	0	0	0	0	0	0.016112	0	0	0	0	0	0	Bacteria	Proteobacteria	Gammaproteobacteria	Pseudomonadales	Moraxellaceae	Acinetobacter	Acinetobacter_lwoffii
ASV000616	44	0	0	0	0	0	3	0	0	0	0	0	33	0	8	0	0	0	0	0	0	0.003098	0	0	0	0	0	0.029497	0	0.007472	0	Bacteria	Bacteroidetes	Bacteroidia	Bacteroidales	Prevotellaceae
ASV000617	44	0	0	0	0	0	0	0	0	0	0	0	22	22	0	0	0	0	0	0	0	0	0	0	0	0	0	0.019665	0.020238	0	0	Bacteria	Bacteroidetes	Bacteroidia	Bacteroidales	Muribaculaceae
ASV000618	44	0	0	0	0	0	9	19	0	0	0	0	0	16	0	0	0	0	0	0	0	0.009295	0.017909	0	0	0	0	0	0.014719	0	0	Bacteria	Proteobacteria	Gammaproteobacteria	Pseudomonadales	Pseudomonadaceae	Pseudomonas
ASV000619	44	0	0	0	0	0	0	0	0	44	0	0	0	0	0	0	0	0	0	0	0	0	0	0	0.047262	0	0	0	0	0	0	Bacteria	Proteobacteria	Alphaproteobacteria	Acetobacterales	Acetobacteraceae	Acetobacter
ASV000620	44	0	0	0	0	0	0	10	0	0	0	0	15	11	8	0	0	0	0	0	0	0	0.009426	0	0	0	0	0.013408	0.010119	0.007472	0	Bacteria
ASV000621	43	0	0	0	0	0	0	43	0	0	0	0	0	0	0	0	0	0	0	0	0	0	0.040532	0	0	0	0	0	0	0	0	Bacteria
ASV000622	43	0	0	0	0	0	0	0	14	0	0	29	0	0	0	0	0	0	0	0	0	0	0	0.012084	0	0	0.026875	0	0	0	0	Bacteria	Bacteroidetes	Bacteroidia	Bacteroidales	Muribaculaceae
ASV000623	43	0	0	0	0	0	0	0	0	0	0	0	0	26	17	0	0	0	0	0	0	0	0	0	0	0	0	0	0.023918	0.015878	0	Bacteria	Firmicutes	Clostridia	Clostridiales	Ruminococcaceae	Ruminococcaceae_UCG-014
ASV000624	43	0	0	0	0	0	0	0	0	0	0	43	0	0	0	0	0	0	0	0	0	0	0	0	0	0	0.039849	0	0	0	0	Bacteria
ASV000625	43	0	0	0	0	0	0	0	0	43	0	0	0	0	0	0	0	0	0	0	0	0	0	0	0.046187	0	0	0	0	0	0	Bacteria	Proteobacteria	Gammaproteobacteria
ASV000626	43	0	0	0	0	0	0	11	0	0	0	0	11	21	0	0	0	0	0	0	0	0	0.010369	0	0	0	0	0.009832	0.019319	0	0	Bacteria	Bacteroidetes	Bacteroidia	Bacteroidales	Muribaculaceae
ASV000627	43	0	0	0	0	0	0	0	0	43	0	0	0	0	0	0	0	0	0	0	0	0	0	0	0.046187	0	0	0	0	0	0	Bacteria	Firmicutes	Bacilli	Bacillales	Staphylococcaceae	Staphylococcus
ASV000628	43	0	0	0	0	0	0	0	0	0	0	43	0	0	0	0	0	0	0	0	0	0	0	0	0	0	0.039849	0	0	0	0	Bacteria	Firmicutes	Clostridia	Clostridiales	Lachnospiraceae	Lachnospiraceae_NK4A136_group
ASV000629	43	0	0	0	0	0	0	0	0	11	32	0	0	0	0	0	0	0	0	0	0	0	0	0	0.011815	0.031737	0	0	0	0	0	Bacteria	Proteobacteria	Gammaproteobacteria	Pseudomonadales	Moraxellaceae	Psychrobacter
ASV000630	43	0	0	0	0	0	0	0	0	0	0	0	0	0	43	0	0	0	0	0	0	0	0	0	0	0	0	0	0	0.040162	0	Bacteria	Firmicutes	Bacilli	Lactobacillales	Leuconostocaceae	Weissella
ASV000631	43	0	0	0	0	0	43	0	0	0	0	0	0	0	0	0	0	0	0	0	0	0.044408	0	0	0	0	0	0	0	0	0	Bacteria	Firmicutes
ASV000632	42	0	0	0	0	0	0	7	0	0	0	0	0	0	0	35	0	0	0	0	0	0	0.006598	0	0	0	0	0	0	0	0.032398	Bacteria	Bacteroidetes	Bacteroidia	Bacteroidales	Prevotellaceae
ASV000633	42	0	0	0	0	0	0	0	0	0	0	0	0	0	42	0	0	0	0	0	0	0	0	0	0	0	0	0	0	0.039228	0	Bacteria	Firmicutes	Bacilli	Lactobacillales	Enterococcaceae	Enterococcus
ASV000634	42	0	0	0	0	0	12	0	0	6	0	0	0	14	10	0	0	0	0	0	0	0.012393	0	0	0.006445	0	0	0	0.012879	0.00934	0	Bacteria	Firmicutes	Clostridia	Clostridiales	Lachnospiraceae	Lachnospiraceae_NK4A136_group
ASV000635	42	0	0	0	0	0	0	0	0	29	6	0	0	0	7	0	0	0	0	0	0	0	0	0	0.03115	0.005951	0	0	0	0.006538	0	Bacteria	Proteobacteria	Gammaproteobacteria	Pseudomonadales	Moraxellaceae	Acinetobacter	Acinetobacter_lwoffii
ASV000636	42	0	0	0	0	0	0	0	0	0	0	0	42	0	0	0	0	0	0	0	0	0	0	0	0	0	0	0.037542	0	0	0	Bacteria	Firmicutes	Erysipelotrichia	Erysipelotrichales	Erysipelotrichaceae
ASV000637	42	0	0	0	0	0	0	0	0	0	0	42	0	0	0	0	0	0	0	0	0	0	0	0	0	0	0.038923	0	0	0	0	Bacteria	Firmicutes	Erysipelotrichia	Erysipelotrichales	Erysipelotrichaceae
ASV000638	42	0	24	14	0	0	4	0	0	0	0	0	0	0	0	0	0	0.021421	0.012476	0	0	0.004131	0	0	0	0	0	0	0	0	0	Bacteria	Bacteroidetes	Bacteroidia	Flavobacteriales	Weeksellaceae	Chryseobacterium	Chryseobacterium_indologenes
ASV000639	42	0	0	0	0	0	0	0	42	0	0	0	0	0	0	0	0	0	0	0	0	0	0	0.036251	0	0	0	0	0	0	0	Bacteria	Firmicutes
ASV000640	42	0	0	0	0	0	0	0	0	6	0	23	13	0	0	0	0	0	0	0	0	0	0	0	0.006445	0	0.021315	0.01162	0	0	0	Bacteria	Firmicutes
ASV000641	42	0	0	0	0	0	0	0	0	0	0	0	42	0	0	0	0	0	0	0	0	0	0	0	0	0	0	0.037542	0	0	0	Bacteria	Bacteroidetes	Bacteroidia	Bacteroidales	Muribaculaceae
ASV000642	42	0	0	0	0	0	0	30	12	0	0	0	0	0	0	0	0	0	0	0	0	0	0.028278	0.010357	0	0	0	0	0	0	0	Bacteria	Firmicutes	Bacilli	Bacillales	Bacillaceae	Bacillus	Streptomyces_sp
ASV000643	42	0	0	0	0	0	0	0	0	0	0	0	42	0	0	0	0	0	0	0	0	0	0	0	0	0	0	0.037542	0	0	0	Bacteria	Firmicutes	Bacilli	Lactobacillales	Enterococcaceae	Enterococcus
ASV000644	42	0	0	0	0	0	0	0	10	32	0	0	0	0	0	0	0	0	0	0	0	0	0	0.008631	0.034372	0	0	0	0	0	0	Bacteria
ASV000645	42	0	0	0	0	0	21	21	0	0	0	0	0	0	0	0	0	0	0	0	0	0.021688	0.019795	0	0	0	0	0	0	0	0	Bacteria	Epsilonbacteraeota	Campylobacteria	Campylobacterales	Helicobacteraceae	Helicobacter	Helicobacter_sp_MIT_03-1616
ASV000646	42	0	0	0	0	0	0	0	0	0	0	17	25	0	0	0	0	0	0	0	0	0	0	0	0	0	0.015754	0.022346	0	0	0	Bacteria	Bacteroidetes	Bacteroidia	Bacteroidales	Prevotellaceae
ASV000647	42	0	0	0	0	0	0	0	20	0	0	16	0	0	6	0	0	0	0	0	0	0	0	0.017262	0	0	0.014828	0	0	0.005604	0	Bacteria
ASV000648	42	0	0	0	0	0	0	0	0	0	0	42	0	0	0	0	0	0	0	0	0	0	0	0	0	0	0.038923	0	0	0	0	Bacteria	Firmicutes	Erysipelotrichia	Erysipelotrichales	Erysipelotrichaceae	Dubosiella
ASV000649	42	0	0	0	42	0	0	0	0	0	0	0	0	0	0	0	0	0	0	0.035474	0	0	0	0	0	0	0	0	0	0	0	Bacteria	Firmicutes	Bacilli	Lactobacillales	Lactobacillaceae
ASV000650	42	0	0	0	0	0	0	0	0	0	0	0	0	0	0	42	0	0	0	0	0	0	0	0	0	0	0	0	0	0	0.038878	Bacteria	Firmicutes	Negativicutes	Selenomonadales	Acidaminococcaceae	Phascolarctobacterium
ASV000651	42	0	0	0	0	0	0	0	0	42	0	0	0	0	0	0	0	0	0	0	0	0	0	0	0.045113	0	0	0	0	0	0	Bacteria
ASV000652	42	0	0	0	0	0	0	0	0	0	0	0	0	4	0	38	0	0	0	0	0	0	0	0	0	0	0	0	0.00368	0	0.035175	Bacteria	Bacteroidetes	Bacteroidia	Bacteroidales	Muribaculaceae
ASV000653	41	0	0	0	0	0	6	0	0	0	0	17	10	0	0	8	0	0	0	0	0	0.006196	0	0	0	0	0.015754	0.008939	0	0	0.007405	Bacteria	Bacteroidetes	Bacteroidia	Bacteroidales	Rikenellaceae	Alistipes
ASV000654	41	0	0	0	0	0	0	14	0	0	0	0	0	0	10	17	0	0	0	0	0	0	0.013196	0	0	0	0	0	0	0.00934	0.015736	Bacteria	Proteobacteria	Alphaproteobacteria	Rhodobacterales	Rhodobacteraceae	Paracoccus
ASV000655	41	0	0	0	0	0	0	0	0	0	0	41	0	0	0	0	0	0	0	0	0	0	0	0	0	0	0.037996	0	0	0	0	Bacteria	Firmicutes	Erysipelotrichia	Erysipelotrichales	Erysipelotrichaceae	Dubosiella
ASV000656	41	0	0	0	41	0	0	0	0	0	0	0	0	0	0	0	0	0	0	0.03463	0	0	0	0	0	0	0	0	0	0	0	Bacteria	Firmicutes	Bacilli	Lactobacillales	Enterococcaceae	Enterococcus
ASV000657	41	0	0	41	0	0	0	0	0	0	0	0	0	0	0	0	0	0	0.036538	0	0	0	0	0	0	0	0	0	0	0	0	Bacteria	Firmicutes	Bacilli	Lactobacillales	Enterococcaceae
ASV000658	41	0	0	0	0	0	0	0	0	0	0	0	0	0	0	41	0	0	0	0	0	0	0	0	0	0	0	0	0	0	0.037952	Bacteria	Firmicutes	Bacilli	Lactobacillales	Lactobacillaceae	Lactobacillus	Lactobacillus_reuteri
ASV000659	41	0	0	0	0	0	0	0	0	0	0	0	0	41	0	0	0	0	0	0	0	0	0	0	0	0	0	0	0.037717	0	0	Bacteria	Bacteroidetes	Bacteroidia	Bacteroidales	Muribaculaceae
ASV000660	41	0	0	0	0	0	0	0	0	0	0	41	0	0	0	0	0	0	0	0	0	0	0	0	0	0	0.037996	0	0	0	0	Bacteria	Firmicutes	Erysipelotrichia	Erysipelotrichales	Erysipelotrichaceae
ASV000661	41	0	0	0	0	0	0	0	0	41	0	0	0	0	0	0	0	0	0	0	0	0	0	0	0.044039	0	0	0	0	0	0	Bacteria	Firmicutes	Bacilli	Lactobacillales
ASV000662	41	0	0	0	0	0	0	9	11	0	0	0	0	0	0	21	0	0	0	0	0	0	0.008483	0.009494	0	0	0	0	0	0	0.019439	Bacteria	Bacteroidetes	Bacteroidia	Chitinophagales	Chitinophagaceae	Ferruginibacter
ASV000663	41	0	0	0	0	0	41	0	0	0	0	0	0	0	0	0	0	0	0	0	0	0.042343	0	0	0	0	0	0	0	0	0	Bacteria	Actinobacteria	Actinobacteria	Streptosporangiales	Thermomonosporaceae	Actinomadura
ASV000664	41	0	0	0	0	0	0	0	0	0	0	0	0	0	0	41	0	0	0	0	0	0	0	0	0	0	0	0	0	0	0.037952	Bacteria	Firmicutes	Bacilli	Lactobacillales	Enterococcaceae	Enterococcus
ASV000665	41	0	0	0	0	0	0	0	0	0	0	0	2	0	0	39	0	0	0	0	0	0	0	0	0	0	0	0.001788	0	0	0.036101	Bacteria	Bacteroidetes	Bacteroidia	Bacteroidales	Prevotellaceae	Prevotellaceae_NK3B31_group
ASV000666	40	0	0	0	0	0	0	0	0	40	0	0	0	0	0	0	0	0	0	0	0	0	0	0	0.042965	0	0	0	0	0	0	Bacteria	Proteobacteria
ASV000667	40	0	0	0	0	0	0	10	0	0	0	0	24	0	6	0	0	0	0	0	0	0	0.009426	0	0	0	0	0.021453	0	0.005604	0	Bacteria	Bacteroidetes	Bacteroidia	Bacteroidales
ASV000668	40	0	0	0	0	0	0	0	0	0	0	0	0	40	0	0	0	0	0	0	0	0	0	0	0	0	0	0	0.036797	0	0	Bacteria	Bacteroidetes	Bacteroidia	Bacteroidales	Muribaculaceae
ASV000669	40	0	0	0	0	40	0	0	0	0	0	0	0	0	0	0	0	0	0	0	0.035918	0	0	0	0	0	0	0	0	0	0	Bacteria
ASV000670	40	0	0	0	0	0	0	12	19	0	0	0	0	0	0	9	0	0	0	0	0	0	0.011311	0.016399	0	0	0	0	0	0	0.008331	Bacteria	Proteobacteria	Alphaproteobacteria	Caulobacterales	Hyphomonadaceae	Hyphomonas
ASV000671	40	0	0	0	0	0	0	0	0	0	0	0	4	0	0	36	0	0	0	0	0	0	0	0	0	0	0	0.003575	0	0	0.033324	Bacteria	Bacteroidetes	Bacteroidia	Bacteroidales	Prevotellaceae	Alloprevotella
ASV000672	40	0	0	0	0	0	0	0	0	0	0	40	0	0	0	0	0	0	0	0	0	0	0	0	0	0	0.037069	0	0	0	0	Bacteria	Firmicutes	Clostridia	Clostridiales	Lachnospiraceae	Lachnoclostridium
ASV000673	40	0	0	0	0	0	0	0	0	0	40	0	0	0	0	0	0	0	0	0	0	0	0	0	0	0.039672	0	0	0	0	0	Bacteria
ASV000674	40	0	0	0	0	0	0	0	0	40	0	0	0	0	0	0	0	0	0	0	0	0	0	0	0.042965	0	0	0	0	0	0	Bacteria	Firmicutes	Bacilli	Lactobacillales
ASV000675	40	0	0	0	0	0	0	0	0	0	0	0	0	0	40	0	0	0	0	0	0	0	0	0	0	0	0	0	0	0.03736	0	Bacteria	Firmicutes	Bacilli	Lactobacillales
ASV000676	40	0	0	0	0	0	0	0	40	0	0	0	0	0	0	0	0	0	0	0	0	0	0	0.034524	0	0	0	0	0	0	0	Bacteria	Firmicutes	Bacilli	Bacillales
ASV000677	40	0	0	0	0	0	0	0	0	0	0	0	0	26	14	0	0	0	0	0	0	0	0	0	0	0	0	0	0.023918	0.013076	0	Bacteria	Bacteroidetes	Bacteroidia	Bacteroidales	Muribaculaceae
ASV000678	40	0	0	0	0	0	0	0	0	0	0	7	9	24	0	0	0	0	0	0	0	0	0	0	0	0	0.006487	0.008045	0.022078	0	0	Bacteria	Proteobacteria	Gammaproteobacteria	Betaproteobacteriales	Burkholderiaceae
ASV000679	40	0	0	0	0	0	0	0	0	0	0	40	0	0	0	0	0	0	0	0	0	0	0	0	0	0	0.037069	0	0	0	0	Bacteria	Bacteroidetes	Bacteroidia	Bacteroidales	Muribaculaceae	Muribaculum	Parabacteroides_sp_YL27
ASV000680	39	0	39	0	0	0	0	0	0	0	0	0	0	0	0	0	0	0.03481	0	0	0	0	0	0	0	0	0	0	0	0	0	Bacteria	Firmicutes	Bacilli	Lactobacillales
ASV000681	39	0	0	0	0	0	0	0	0	0	0	0	0	0	0	39	0	0	0	0	0	0	0	0	0	0	0	0	0	0	0.036101	Bacteria	Bacteroidetes	Bacteroidia	Bacteroidales	Muribaculaceae
ASV000682	39	0	0	0	0	0	0	0	0	39	0	0	0	0	0	0	0	0	0	0	0	0	0	0	0.041891	0	0	0	0	0	0	Bacteria	Firmicutes	Bacilli	Lactobacillales	Enterococcaceae	Enterococcus
ASV000683	39	0	0	0	0	0	0	0	0	0	0	39	0	0	0	0	0	0	0	0	0	0	0	0	0	0	0.036143	0	0	0	0	Bacteria
ASV000684	39	0	0	0	0	0	0	0	0	39	0	0	0	0	0	0	0	0	0	0	0	0	0	0	0.041891	0	0	0	0	0	0	Bacteria	Proteobacteria	Gammaproteobacteria	Pseudomonadales	Moraxellaceae	Acinetobacter	Acinetobacter_lwoffii
ASV000685	39	0	0	0	0	0	4	12	0	0	0	16	7	0	0	0	0	0	0	0	0	0.004131	0.011311	0	0	0	0.014828	0.006257	0	0	0	Bacteria	Bacteroidetes	Bacteroidia	Flavobacteriales	Weeksellaceae	Elizabethkingia
ASV000686	39	0	0	0	0	0	0	0	0	0	0	0	0	19	0	20	0	0	0	0	0	0	0	0	0	0	0	0	0.017479	0	0.018513	Bacteria	Bacteroidetes	Bacteroidia	Bacteroidales	Muribaculaceae
ASV000687	39	0	0	0	0	0	0	0	0	39	0	0	0	0	0	0	0	0	0	0	0	0	0	0	0.041891	0	0	0	0	0	0	Bacteria	Proteobacteria	Gammaproteobacteria	Enterobacteriales	Enterobacteriaceae
ASV000688	39	0	0	0	0	0	39	0	0	0	0	0	0	0	0	0	0	0	0	0	0	0.040277	0	0	0	0	0	0	0	0	0	Bacteria	Firmicutes	Erysipelotrichia	Erysipelotrichales	Erysipelotrichaceae	Dubosiella
ASV000689	39	0	0	0	0	0	0	0	39	0	0	0	0	0	0	0	0	0	0	0	0	0	0	0.033661	0	0	0	0	0	0	0	Bacteria	Firmicutes	Bacilli	Bacillales	Planococcaceae	Kurthia
ASV000690	38	0	0	0	0	0	0	0	0	0	0	38	0	0	0	0	0	0	0	0	0	0	0	0	0	0	0.035216	0	0	0	0	Bacteria
ASV000691	38	0	0	0	0	0	0	0	38	0	0	0	0	0	0	0	0	0	0	0	0	0	0	0.032798	0	0	0	0	0	0	0	Bacteria	Bacteroidetes	Bacteroidia	Bacteroidales	Muribaculaceae	Muribaculum	Parabacteroides_sp_YL27
ASV000692	38	0	0	0	0	0	0	6	2	0	0	0	0	0	15	15	0	0	0	0	0	0	0.005656	0.001726	0	0	0	0	0	0.01401	0.013885	Bacteria	Bacteroidetes	Bacteroidia	Bacteroidales	Prevotellaceae	Prevotellaceae_UCG-001
ASV000693	38	0	0	0	0	0	4	16	10	0	0	0	0	0	0	8	0	0	0	0	0	0.004131	0.015082	0.008631	0	0	0	0	0	0	0.007405	Bacteria	Proteobacteria	Gammaproteobacteria	Xanthomonadales	Xanthomonadaceae	Arenimonas
ASV000694	38	0	0	0	0	0	0	0	23	0	0	15	0	0	0	0	0	0	0	0	0	0	0	0.019852	0	0	0.013901	0	0	0	0	Bacteria	Bacteroidetes	Bacteroidia	Bacteroidales	Muribaculaceae
ASV000695	38	0	0	0	0	0	0	0	7	0	0	0	18	13	0	0	0	0	0	0	0	0	0	0.006042	0	0	0	0.016089	0.011959	0	0	Bacteria	Bacteroidetes	Bacteroidia	Bacteroidales	Muribaculaceae
ASV000696	38	0	0	0	0	0	0	11	0	0	0	0	0	0	3	24	0	0	0	0	0	0	0.010369	0	0	0	0	0	0	0.002802	0.022216	Bacteria	Bacteroidetes	Bacteroidia	Bacteroidales	Tannerellaceae	Parabacteroides
ASV000697	38	0	0	0	0	0	0	24	0	0	0	0	14	0	0	0	0	0	0	0	0	0	0.022623	0	0	0	0	0.012514	0	0	0	Bacteria	Firmicutes	Clostridia	Clostridiales	Lachnospiraceae	Lachnospiraceae_NK4A136_group
ASV000698	38	0	0	5	0	0	0	0	0	0	0	0	15	11	0	7	0	0	0.004456	0	0	0	0	0	0	0	0	0.013408	0.010119	0	0.00648	Bacteria	Proteobacteria	Gammaproteobacteria	Pseudomonadales	Moraxellaceae	Acinetobacter
ASV000699	37	0	0	0	0	0	0	19	0	0	0	0	0	0	0	18	0	0	0	0	0	0	0.017909	0	0	0	0	0	0	0	0.016662	Bacteria	Bacteroidetes	Bacteroidia	Bacteroidales	Muribaculaceae
ASV000700	37	0	0	0	0	0	0	0	0	0	0	3	0	0	0	34	0	0	0	0	0	0	0	0	0	0	0.00278	0	0	0	0.031473	Bacteria	Bacteroidetes	Bacteroidia	Bacteroidales	Prevotellaceae	Prevotellaceae_UCG-003
ASV000701	37	0	0	0	0	0	0	0	0	0	0	37	0	0	0	0	0	0	0	0	0	0	0	0	0	0	0.034289	0	0	0	0	Bacteria	Firmicutes	Erysipelotrichia	Erysipelotrichales	Erysipelotrichaceae	Dubosiella
ASV000702	37	0	0	0	0	0	0	15	0	0	0	0	0	0	0	22	0	0	0	0	0	0	0.014139	0	0	0	0	0	0	0	0.020365	Bacteria	Bacteroidetes	Bacteroidia	Bacteroidales	Tannerellaceae	Parabacteroides
ASV000703	37	0	0	0	0	0	0	0	0	0	0	12	0	25	0	0	0	0	0	0	0	0	0	0	0	0	0.011121	0	0.022998	0	0	Bacteria
ASV000704	37	0	0	0	0	0	37	0	0	0	0	0	0	0	0	0	0	0	0	0	0	0.038212	0	0	0	0	0	0	0	0	0	Bacteria	Proteobacteria	Gammaproteobacteria	Vibrionales	Vibrionaceae	Vibrio	Vibrio_harveyi
ASV000705	37	0	0	0	0	0	0	0	0	0	0	0	0	0	14	23	0	0	0	0	0	0	0	0	0	0	0	0	0	0.013076	0.02129	Bacteria	Bacteroidetes	Bacteroidia	Bacteroidales	Prevotellaceae	Prevotellaceae_NK3B31_group
ASV000706	37	0	0	0	0	0	0	11	14	0	0	0	0	0	0	12	0	0	0	0	0	0	0.010369	0.012084	0	0	0	0	0	0	0.011108	Bacteria	Firmicutes	Clostridia	Clostridiales	Ruminococcaceae	Ruminococcus_2
ASV000707	37	5	0	0	0	0	11	0	0	0	0	0	0	0	0	21	0.004259	0	0	0	0	0.01136	0	0	0	0	0	0	0	0	0.019439	Bacteria	Proteobacteria	Alphaproteobacteria	Rhodobacterales	Rhodobacteraceae	Paracoccus
ASV000708	37	0	0	0	0	0	0	0	0	37	0	0	0	0	0	0	0	0	0	0	0	0	0	0	0.039743	0	0	0	0	0	0	Bacteria
ASV000709	37	0	0	0	0	0	12	0	0	6	11	0	0	8	0	0	0	0	0	0	0	0.012393	0	0	0.006445	0.01091	0	0	0.007359	0	0	Bacteria	Bacteroidetes	Bacteroidia	Bacteroidales	Rikenellaceae	Rikenellaceae_RC9_gut_group
ASV000710	37	0	0	0	0	0	0	0	0	0	0	37	0	0	0	0	0	0	0	0	0	0	0	0	0	0	0.034289	0	0	0	0	Bacteria	Bacteroidetes	Bacteroidia	Bacteroidales	Muribaculaceae	Muribaculum	Parabacteroides_sp_YL27
ASV000711	37	0	0	0	0	0	0	6	31	0	0	0	0	0	0	0	0	0	0	0	0	0	0.005656	0.026756	0	0	0	0	0	0	0	Bacteria	Firmicutes	Bacilli
ASV000712	37	0	0	0	0	0	0	0	0	0	0	5	15	17	0	0	0	0	0	0	0	0	0	0	0	0	0.004634	0.013408	0.015639	0	0	Bacteria	Bacteroidetes	Bacteroidia	Bacteroidales	Muribaculaceae
ASV000713	37	0	0	0	0	0	0	0	0	0	0	0	17	0	0	20	0	0	0	0	0	0	0	0	0	0	0	0.015196	0	0	0.018513	Bacteria
ASV000714	37	0	0	0	0	0	37	0	0	0	0	0	0	0	0	0	0	0	0	0	0	0.038212	0	0	0	0	0	0	0	0	0	Bacteria	Firmicutes	Bacilli	Lactobacillales	Lactobacillaceae	Lactobacillus	Lactobacillus_gasseri
ASV000715	37	0	0	0	0	0	3	0	32	0	0	0	0	0	2	0	0	0	0	0	0	0.003098	0	0.02762	0	0	0	0	0	0.001868	0	Bacteria	Verrucomicrobia	Verrucomicrobiae	Verrucomicrobiales	DEV007
ASV000716	37	0	0	0	0	0	0	0	0	0	0	0	0	0	37	0	0	0	0	0	0	0	0	0	0	0	0	0	0	0.034558	0	Bacteria	Bacteroidetes	Bacteroidia	Bacteroidales
ASV000717	37	0	0	0	0	0	0	0	37	0	0	0	0	0	0	0	0	0	0	0	0	0	0	0.031935	0	0	0	0	0	0	0	Bacteria	Actinobacteria	Actinobacteria	Bifidobacteriales	Bifidobacteriaceae	Bifidobacterium
ASV000718	36	0	0	0	0	0	36	0	0	0	0	0	0	0	0	0	0	0	0	0	0	0.037179	0	0	0	0	0	0	0	0	0	Bacteria	Firmicutes	Clostridia	Clostridiales	Lachnospiraceae	Lachnospiraceae_NK4A136_group
ASV000719	36	0	0	0	0	0	0	0	0	5	0	18	0	0	0	13	0	0	0	0	0	0	0	0	0.005371	0	0.016681	0	0	0	0.012034	Bacteria	Bacteroidetes	Bacteroidia	Bacteroidales	Bacteroidaceae	Bacteroides
ASV000720	36	0	0	0	0	0	0	6	8	3	0	0	0	0	3	16	0	0	0	0	0	0	0.005656	0.006905	0.003222	0	0	0	0	0.002802	0.014811	Bacteria	Proteobacteria	Alphaproteobacteria	Paracaedibacterales	Paracaedibacteraceae	Candidatus_Paracaedibacter
ASV000721	36	0	0	0	0	0	0	0	0	36	0	0	0	0	0	0	0	0	0	0	0	0	0	0	0.038669	0	0	0	0	0	0	Bacteria	Firmicutes	Bacilli
ASV000722	36	0	0	0	0	0	0	0	0	0	0	0	36	0	0	0	0	0	0	0	0	0	0	0	0	0	0	0.032179	0	0	0	Bacteria	Bacteroidetes	Bacteroidia	Bacteroidales	Muribaculaceae
ASV000723	36	0	0	0	0	0	18	0	0	0	0	18	0	0	0	0	0	0	0	0	0	0.018589	0	0	0	0	0.016681	0	0	0	0	Bacteria	Firmicutes	Clostridia	Clostridiales	Ruminococcaceae
ASV000724	36	0	0	0	0	0	0	0	0	0	0	0	0	19	0	17	0	0	0	0	0	0	0	0	0	0	0	0	0.017479	0	0.015736	Bacteria	Bacteroidetes	Bacteroidia	Bacteroidales	Muribaculaceae
ASV000725	36	0	0	0	0	0	0	24	0	0	0	12	0	0	0	0	0	0	0	0	0	0	0.022623	0	0	0	0.011121	0	0	0	0	Bacteria	Bacteroidetes	Bacteroidia	Bacteroidales	Muribaculaceae
ASV000726	36	0	0	0	0	0	0	0	0	19	0	0	0	0	17	0	0	0	0	0	0	0	0	0	0.020408	0	0	0	0	0.015878	0	Bacteria	Actinobacteria	Actinobacteria	Corynebacteriales	Corynebacteriaceae	Corynebacterium_1
ASV000727	36	0	0	0	0	0	0	0	0	3	15	0	0	0	7	11	0	0	0	0	0	0	0	0	0.003222	0.014877	0	0	0	0.006538	0.010182	Bacteria	Firmicutes	Erysipelotrichia	Erysipelotrichales	Erysipelotrichaceae
ASV000728	36	0	0	0	0	0	0	0	0	36	0	0	0	0	0	0	0	0	0	0	0	0	0	0	0.038669	0	0	0	0	0	0	Bacteria	Firmicutes	Bacilli	Lactobacillales	Leuconostocaceae	Weissella
ASV000729	36	0	0	0	0	0	0	0	0	0	0	0	11	0	25	0	0	0	0	0	0	0	0	0	0	0	0	0.009832	0	0.02335	0	Bacteria	Bacteroidetes	Bacteroidia	Bacteroidales	Muribaculaceae
ASV000730	36	0	0	0	0	0	36	0	0	0	0	0	0	0	0	0	0	0	0	0	0	0.037179	0	0	0	0	0	0	0	0	0	Bacteria	Bacteroidetes	Bacteroidia	Bacteroidales	Muribaculaceae
ASV000731	35	0	0	0	0	0	0	0	0	0	0	0	35	0	0	0	0	0	0	0	0	0	0	0	0	0	0	0.031285	0	0	0	Bacteria	Bacteroidetes	Bacteroidia	Bacteroidales	Prevotellaceae	Prevotellaceae_UCG-001
ASV000732	35	0	25	0	0	0	0	10	0	0	0	0	0	0	0	0	0	0.022314	0	0	0	0	0.009426	0	0	0	0	0	0	0	0	Bacteria	Cyanobacteria	Oxyphotobacteria	Chloroplast
ASV000733	35	0	0	0	0	0	0	35	0	0	0	0	0	0	0	0	0	0	0	0	0	0	0.032991	0	0	0	0	0	0	0	0	Bacteria	Proteobacteria	Gammaproteobacteria	Pseudomonadales	Moraxellaceae	Acinetobacter
ASV000734	35	0	0	0	0	0	0	0	0	0	0	35	0	0	0	0	0	0	0	0	0	0	0	0	0	0	0.032436	0	0	0	0	Bacteria	Bacteroidetes	Bacteroidia	Bacteroidales	Muribaculaceae	Muribaculum	Parabacteroides_sp_YL27
ASV000735	35	0	0	0	0	0	0	0	0	0	0	35	0	0	0	0	0	0	0	0	0	0	0	0	0	0	0.032436	0	0	0	0	Bacteria	Firmicutes	Clostridia	Clostridiales	Lachnospiraceae
ASV000736	35	0	0	0	0	0	7	0	9	0	4	0	0	0	15	0	0	0	0	0	0	0.007229	0	0.007768	0	0.003967	0	0	0	0.01401	0	Bacteria	Firmicutes	Clostridia	Clostridiales	Ruminococcaceae	Negativibacillus
ASV000737	35	0	0	0	0	0	6	0	0	0	0	5	0	0	24	0	0	0	0	0	0	0.006196	0	0	0	0	0.004634	0	0	0.022416	0	Bacteria	Firmicutes
ASV000738	35	0	0	0	0	0	0	0	0	0	0	0	0	0	0	35	0	0	0	0	0	0	0	0	0	0	0	0	0	0	0.032398	Bacteria	Firmicutes	Clostridia	Clostridiales	Lachnospiraceae	Anaerostipes
ASV000739	35	0	0	0	0	0	0	0	0	0	0	0	35	0	0	0	0	0	0	0	0	0	0	0	0	0	0	0.031285	0	0	0	Bacteria	Bacteroidetes	Bacteroidia	Bacteroidales	Muribaculaceae	Muribaculum	Parabacteroides_sp_YL27
ASV000740	35	0	0	0	0	0	0	0	0	0	0	0	0	0	35	0	0	0	0	0	0	0	0	0	0	0	0	0	0	0.03269	0	Bacteria	Proteobacteria	Alphaproteobacteria	Rhodospirillales
ASV000741	35	0	0	0	0	0	0	0	10	0	0	0	0	25	0	0	0	0	0	0	0	0	0	0.008631	0	0	0	0	0.022998	0	0	Bacteria	Bacteroidetes	Bacteroidia	Bacteroidales	Muribaculaceae
ASV000742	35	0	0	0	0	0	0	0	0	0	0	4	22	9	0	0	0	0	0	0	0	0	0	0	0	0	0.003707	0.019665	0.008279	0	0	Bacteria	Bacteroidetes	Bacteroidia	Bacteroidales	Muribaculaceae
ASV000743	35	0	0	0	0	0	0	0	0	0	0	0	0	0	35	0	0	0	0	0	0	0	0	0	0	0	0	0	0	0.03269	0	Bacteria	Cyanobacteria	Melainabacteria	Gastranaerophilales
ASV000744	35	0	0	0	0	0	0	0	35	0	0	0	0	0	0	0	0	0	0	0	0	0	0	0.030209	0	0	0	0	0	0	0	Bacteria	Bacteroidetes	Bacteroidia	Bacteroidales	Muribaculaceae
ASV000745	35	0	0	0	0	0	2	0	24	3	0	0	0	0	6	0	0	0	0	0	0	0.002065	0	0.020715	0.003222	0	0	0	0	0.005604	0	Bacteria	Proteobacteria	Deltaproteobacteria	Bradymonadales
ASV000746	35	0	0	23	12	0	0	0	0	0	0	0	0	0	0	0	0	0	0.020497	0.010135	0	0	0	0	0	0	0	0	0	0	0	Bacteria	Cyanobacteria	Oxyphotobacteria	Chloroplast
ASV000747	35	0	0	0	0	0	0	0	0	0	0	0	0	0	24	11	0	0	0	0	0	0	0	0	0	0	0	0	0	0.022416	0.010182	Bacteria	Firmicutes	Clostridia	Clostridiales	Lachnospiraceae	Lachnospiraceae_NK4A136_group
ASV000748	34	0	0	0	0	0	0	0	0	0	0	34	0	0	0	0	0	0	0	0	0	0	0	0	0	0	0.031509	0	0	0	0	Bacteria
ASV000749	34	0	0	0	0	0	0	0	0	34	0	0	0	0	0	0	0	0	0	0	0	0	0	0	0.03652	0	0	0	0	0	0	Bacteria	Proteobacteria	Gammaproteobacteria	Pseudomonadales	Moraxellaceae	Acinetobacter	Acinetobacter_calcoaceticus
ASV000750	34	0	0	34	0	0	0	0	0	0	0	0	0	0	0	0	0	0	0.0303	0	0	0	0	0	0	0	0	0	0	0	0	Bacteria	Proteobacteria	Gammaproteobacteria	Enterobacteriales	Enterobacteriaceae
ASV000751	34	0	0	0	0	0	0	0	0	34	0	0	0	0	0	0	0	0	0	0	0	0	0	0	0.03652	0	0	0	0	0	0	Bacteria	Proteobacteria	Gammaproteobacteria	Pseudomonadales	Moraxellaceae	Acinetobacter
ASV000752	34	0	0	0	0	0	0	24	0	0	10	0	0	0	0	0	0	0	0	0	0	0	0.022623	0	0	0.009918	0	0	0	0	0	Bacteria	Firmicutes	Clostridia	Clostridiales	Lachnospiraceae
ASV000753	34	0	0	0	0	0	0	0	0	0	0	0	0	0	0	34	0	0	0	0	0	0	0	0	0	0	0	0	0	0	0.031473	Bacteria	Bacteroidetes	Bacteroidia	Bacteroidales	Prevotellaceae	Prevotellaceae_UCG-003
ASV000754	34	0	0	0	0	0	0	0	0	4	0	0	0	0	0	30	0	0	0	0	0	0	0	0	0.004297	0	0	0	0	0	0.02777	Bacteria	Firmicutes	Clostridia	Clostridiales	Ruminococcaceae	Subdoligranulum
ASV000755	34	0	0	0	0	0	0	0	0	0	0	0	34	0	0	0	0	0	0	0	0	0	0	0	0	0	0	0.030391	0	0	0	Bacteria	Bacteroidetes	Bacteroidia	Bacteroidales
ASV000756	34	0	0	0	0	0	0	0	3	0	0	0	0	5	9	17	0	0	0	0	0	0	0	0.002589	0	0	0	0	0.0046	0.008406	0.015736	Bacteria	Firmicutes	Erysipelotrichia	Erysipelotrichales	Erysipelotrichaceae	Holdemanella
ASV000757	34	0	0	0	0	11	0	23	0	0	0	0	0	0	0	0	0	0	0	0	0.009877	0	0.02168	0	0	0	0	0	0	0	0	Bacteria	Firmicutes	Bacilli	Lactobacillales	Leuconostocaceae	Weissella
ASV000758	34	0	0	0	0	0	0	0	0	34	0	0	0	0	0	0	0	0	0	0	0	0	0	0	0.03652	0	0	0	0	0	0	Bacteria	Firmicutes	Bacilli	Lactobacillales	Leuconostocaceae	Weissella
ASV000759	34	0	0	0	0	0	0	0	0	0	0	0	0	0	0	34	0	0	0	0	0	0	0	0	0	0	0	0	0	0	0.031473	Bacteria	Firmicutes
ASV000760	34	0	0	0	0	0	0	0	0	0	0	0	0	0	34	0	0	0	0	0	0	0	0	0	0	0	0	0	0	0.031756	0	Bacteria
ASV000761	34	22	0	12	0	0	0	0	0	0	0	0	0	0	0	0	0.018737	0	0.010694	0	0	0	0	0	0	0	0	0	0	0	0	Bacteria	Proteobacteria	Gammaproteobacteria	Pseudomonadales	Moraxellaceae	Acinetobacter
ASV000762	33	0	0	0	0	0	0	0	33	0	0	0	0	0	0	0	0	0	0	0	0	0	0	0.028483	0	0	0	0	0	0	0	Bacteria	Planctomycetes	Planctomycetacia	Pirellulales	Pirellulaceae	Pirellula
ASV000763	33	0	0	0	0	0	0	0	0	0	0	0	0	0	0	33	0	0	0	0	0	0	0	0	0	0	0	0	0	0	0.030547	Bacteria	Proteobacteria	Gammaproteobacteria	Enterobacteriales	Enterobacteriaceae	Plesiomonas
ASV000764	33	0	0	0	0	0	0	33	0	0	0	0	0	0	0	0	0	0	0	0	0	0	0.031106	0	0	0	0	0	0	0	0	Bacteria	Firmicutes	Bacilli	Lactobacillales	Leuconostocaceae	Weissella
ASV000765	33	0	0	0	0	0	29	0	0	0	0	0	0	0	0	4	0	0	0	0	0	0.02995	0	0	0	0	0	0	0	0	0.003703	Bacteria	Actinobacteria	Actinobacteria	Micrococcales
ASV000766	33	0	0	0	0	0	33	0	0	0	0	0	0	0	0	0	0	0	0	0	0	0.034081	0	0	0	0	0	0	0	0	0	Bacteria	Proteobacteria	Alphaproteobacteria	Rhodobacterales	Rhodobacteraceae	Amaricoccus
ASV000767	33	0	0	0	0	0	0	0	0	0	0	33	0	0	0	0	0	0	0	0	0	0	0	0	0	0	0.030582	0	0	0	0	Bacteria	Firmicutes	Erysipelotrichia	Erysipelotrichales	Erysipelotrichaceae	Dubosiella
ASV000768	33	0	0	0	0	0	5	11	9	0	0	0	0	0	0	8	0	0	0	0	0	0.005164	0.010369	0.007768	0	0	0	0	0	0	0.007405	Bacteria	Bacteroidetes	Bacteroidia	Flavobacteriales	Flavobacteriaceae	Xanthomarina	Xanthomarina_gelatinilytica
ASV000769	33	0	0	0	0	0	0	0	0	0	0	33	0	0	0	0	0	0	0	0	0	0	0	0	0	0	0.030582	0	0	0	0	Bacteria	Bacteroidetes	Bacteroidia	Bacteroidales	Muribaculaceae
ASV000770	33	0	0	0	0	0	0	0	0	33	0	0	0	0	0	0	0	0	0	0	0	0	0	0	0.035446	0	0	0	0	0	0	Bacteria	Proteobacteria
ASV000771	33	0	0	0	0	0	0	0	0	0	0	33	0	0	0	0	0	0	0	0	0	0	0	0	0	0	0.030582	0	0	0	0	Bacteria	Firmicutes	Clostridia	Clostridiales	Ruminococcaceae
ASV000772	33	0	0	0	0	0	0	13	0	0	0	0	0	20	0	0	0	0	0	0	0	0	0.012254	0	0	0	0	0	0.018399	0	0	Bacteria	Bacteroidetes	Bacteroidia	Bacteroidales	Muribaculaceae
ASV000773	33	0	0	0	0	0	0	0	0	0	0	0	0	33	0	0	0	0	0	0	0	0	0	0	0	0	0	0	0.030358	0	0	Bacteria	Bacteroidetes	Bacteroidia	Bacteroidales
ASV000774	33	0	0	0	0	0	0	0	0	33	0	0	0	0	0	0	0	0	0	0	0	0	0	0	0.035446	0	0	0	0	0	0	Bacteria	Firmicutes	Bacilli	Lactobacillales	Enterococcaceae
ASV000775	33	0	0	0	0	0	18	15	0	0	0	0	0	0	0	0	0	0	0	0	0	0.018589	0.014139	0	0	0	0	0	0	0	0	Bacteria	Firmicutes	Clostridia	Clostridiales	Ruminococcaceae
ASV000776	33	0	0	0	0	0	6	0	20	0	7	0	0	0	0	0	0	0	0	0	0	0.006196	0	0.017262	0	0.006943	0	0	0	0	0	Bacteria	Proteobacteria	Alphaproteobacteria	Sphingomonadales	Sphingomonadaceae	Porphyrobacter
ASV000777	32	0	0	0	0	0	0	0	32	0	0	0	0	0	0	0	0	0	0	0	0	0	0	0.02762	0	0	0	0	0	0	0	Bacteria	Firmicutes	Bacilli	Bacillales	Planococcaceae	Kurthia
ASV000778	32	0	0	0	0	0	0	0	0	0	0	0	0	20	12	0	0	0	0	0	0	0	0	0	0	0	0	0	0.018399	0.011208	0	Bacteria	Proteobacteria	Gammaproteobacteria	Betaproteobacteriales	Burkholderiaceae
ASV000779	32	0	0	0	0	0	0	0	0	0	0	32	0	0	0	0	0	0	0	0	0	0	0	0	0	0	0.029655	0	0	0	0	Bacteria	Bacteroidetes	Bacteroidia	Bacteroidales	Muribaculaceae
ASV000780	32	0	0	0	0	0	0	32	0	0	0	0	0	0	0	0	0	0	0	0	0	0	0.030163	0	0	0	0	0	0	0	0	Bacteria	Proteobacteria	Gammaproteobacteria	Betaproteobacteriales	Rhodocyclaceae	Thauera
ASV000781	32	0	0	0	0	0	0	0	0	0	4	0	0	28	0	0	0	0	0	0	0	0	0	0	0	0.003967	0	0	0.025758	0	0	Bacteria	Bacteroidetes	Bacteroidia	Bacteroidales	Muribaculaceae
ASV000782	32	0	0	0	0	0	0	0	0	0	0	0	0	0	0	32	0	0	0	0	0	0	0	0	0	0	0	0	0	0	0.029621	Bacteria	Bacteroidetes	Bacteroidia	Bacteroidales	Prevotellaceae	Alloprevotella
ASV000783	32	0	0	0	0	0	32	0	0	0	0	0	0	0	0	0	0	0	0	0	0	0.033048	0	0	0	0	0	0	0	0	0	Bacteria	Firmicutes	Bacilli	Lactobacillales
ASV000784	32	0	0	0	0	0	0	0	0	0	0	0	17	0	15	0	0	0	0	0	0	0	0	0	0	0	0	0.015196	0	0.01401	0	Bacteria	Proteobacteria	Gammaproteobacteria	Pseudomonadales	Moraxellaceae	Acinetobacter
ASV000785	32	0	0	0	0	0	0	0	0	0	0	0	0	32	0	0	0	0	0	0	0	0	0	0	0	0	0	0	0.029438	0	0	Bacteria	Bacteroidetes	Bacteroidia	Bacteroidales	Muribaculaceae
ASV000786	32	0	0	0	0	0	0	0	0	32	0	0	0	0	0	0	0	0	0	0	0	0	0	0	0.034372	0	0	0	0	0	0	Bacteria	Bacteroidetes	Bacteroidia
ASV000787	32	0	0	0	0	0	0	0	20	0	0	0	0	0	0	12	0	0	0	0	0	0	0	0.017262	0	0	0	0	0	0	0.011108	Bacteria	Firmicutes	Clostridia	Clostridiales	Lachnospiraceae	Roseburia
ASV000788	32	0	0	0	0	0	0	0	0	0	0	0	0	32	0	0	0	0	0	0	0	0	0	0	0	0	0	0	0.029438	0	0	Bacteria	Proteobacteria	Gammaproteobacteria	Pseudomonadales	Moraxellaceae	Acinetobacter
ASV000789	32	0	0	0	0	0	0	0	0	0	0	0	32	0	0	0	0	0	0	0	0	0	0	0	0	0	0	0.028603	0	0	0	Bacteria	Bacteroidetes	Bacteroidia	Bacteroidales	Muribaculaceae
ASV000790	32	0	0	0	0	0	16	0	0	0	0	0	0	0	0	16	0	0	0	0	0	0.016524	0	0	0	0	0	0	0	0	0.014811	Bacteria	Firmicutes	Bacilli	Lactobacillales	Lactobacillaceae	Lactobacillus	Lactobacillus_johnsonii_FI9785
ASV000791	32	0	0	0	0	0	0	0	0	0	0	32	0	0	0	0	0	0	0	0	0	0	0	0	0	0	0.029655	0	0	0	0	Bacteria	Firmicutes	Erysipelotrichia	Erysipelotrichales	Erysipelotrichaceae	Dubosiella
ASV000792	31	0	0	0	0	0	0	0	0	0	0	0	13	18	0	0	0	0	0	0	0	0	0	0	0	0	0	0.01162	0.016559	0	0	Bacteria	Actinobacteria	Actinobacteria	Bifidobacteriales	Bifidobacteriaceae	Bifidobacterium
ASV000793	31	0	0	0	0	0	0	0	0	31	0	0	0	0	0	0	0	0	0	0	0	0	0	0	0.033298	0	0	0	0	0	0	Bacteria	Firmicutes	Bacilli	Lactobacillales
ASV000794	31	0	0	0	0	0	0	0	0	0	0	0	31	0	0	0	0	0	0	0	0	0	0	0	0	0	0	0.027709	0	0	0	Bacteria
ASV000795	31	0	0	0	0	0	10	0	0	0	0	0	21	0	0	0	0	0	0	0	0	0.010327	0	0	0	0	0	0.018771	0	0	0	Bacteria	Bacteroidetes	Bacteroidia	Bacteroidales	Muribaculaceae
ASV000796	31	0	0	0	0	0	0	0	0	31	0	0	0	0	0	0	0	0	0	0	0	0	0	0	0.033298	0	0	0	0	0	0	Bacteria	Proteobacteria	Gammaproteobacteria	Enterobacteriales	Enterobacteriaceae	Klebsiella	Klebsiella_variicola
ASV000797	31	0	0	0	0	0	31	0	0	0	0	0	0	0	0	0	0	0	0	0	0	0.032015	0	0	0	0	0	0	0	0	0	Bacteria	Firmicutes
ASV000798	31	0	0	0	0	0	0	0	31	0	0	0	0	0	0	0	0	0	0	0	0	0	0	0.026756	0	0	0	0	0	0	0	Bacteria	Firmicutes
ASV000799	31	0	0	0	0	0	0	0	0	0	31	0	0	0	0	0	0	0	0	0	0	0	0	0	0	0.030745	0	0	0	0	0	Bacteria	Firmicutes
ASV000800	31	0	0	0	0	0	0	0	0	0	0	0	0	0	0	31	0	0	0	0	0	0	0	0	0	0	0	0	0	0	0.028696	Bacteria	Firmicutes
ASV000801	31	0	0	0	0	0	0	0	0	0	0	31	0	0	0	0	0	0	0	0	0	0	0	0	0	0	0.028729	0	0	0	0	Bacteria	Firmicutes
ASV000802	31	0	0	31	0	0	0	0	0	0	0	0	0	0	0	0	0	0	0.027626	0	0	0	0	0	0	0	0	0	0	0	0	Bacteria	Firmicutes	Bacilli	Bacillales	Paenibacillaceae	Brevibacillus
ASV000803	31	0	0	0	0	0	0	0	0	0	0	0	10	9	12	0	0	0	0	0	0	0	0	0	0	0	0	0.008939	0.008279	0.011208	0	Bacteria	Bacteroidetes	Bacteroidia	Bacteroidales	Tannerellaceae	Parabacteroides
ASV000804	31	0	0	0	0	0	0	0	0	31	0	0	0	0	0	0	0	0	0	0	0	0	0	0	0.033298	0	0	0	0	0	0	Bacteria	Proteobacteria	Gammaproteobacteria	Aeromonadales	Aeromonadaceae	Aeromonas	Aeromonas_sp_2e
ASV000805	31	0	0	0	0	0	31	0	0	0	0	0	0	0	0	0	0	0	0	0	0	0.032015	0	0	0	0	0	0	0	0	0	Bacteria	Actinobacteria	Actinobacteria	Propionibacteriales	Nocardioidaceae	Flindersiella	Flindersiella_endophytica
ASV000806	31	0	0	0	0	0	0	0	31	0	0	0	0	0	0	0	0	0	0	0	0	0	0	0.026756	0	0	0	0	0	0	0	Bacteria	Proteobacteria	Gammaproteobacteria	Betaproteobacteriales	Burkholderiaceae	Parasutterella
ASV000807	31	0	0	0	0	0	0	0	0	0	0	0	17	0	0	14	0	0	0	0	0	0	0	0	0	0	0	0.015196	0	0	0.012959	Bacteria	Firmicutes	Erysipelotrichia	Erysipelotrichales	Erysipelotrichaceae	Dubosiella
ASV000808	31	0	0	0	0	0	31	0	0	0	0	0	0	0	0	0	0	0	0	0	0	0.032015	0	0	0	0	0	0	0	0	0	Bacteria	Proteobacteria	Alphaproteobacteria	Acetobacterales	Acetobacteraceae	Acetobacter
ASV000809	31	0	0	0	0	0	0	0	0	0	0	0	0	31	0	0	0	0	0	0	0	0	0	0	0	0	0	0	0.028518	0	0	Bacteria	Bacteroidetes	Bacteroidia	Bacteroidales
ASV000810	31	0	0	0	0	0	0	0	0	31	0	0	0	0	0	0	0	0	0	0	0	0	0	0	0.033298	0	0	0	0	0	0	Bacteria	Proteobacteria	Gammaproteobacteria	Enterobacteriales	Enterobacteriaceae
ASV000811	31	0	0	0	0	0	0	0	0	0	0	0	0	0	0	31	0	0	0	0	0	0	0	0	0	0	0	0	0	0	0.028696	Bacteria	Firmicutes
ASV000812	31	0	0	0	0	0	0	0	0	0	31	0	0	0	0	0	0	0	0	0	0	0	0	0	0	0.030745	0	0	0	0	0	Bacteria	Firmicutes	Bacilli	Bacillales	Planococcaceae	Solibacillus
ASV000813	31	0	0	0	0	31	0	0	0	0	0	0	0	0	0	0	0	0	0	0	0.027836	0	0	0	0	0	0	0	0	0	0	Bacteria	Firmicutes	Bacilli
ASV000814	31	0	0	0	0	0	4	13	0	0	10	0	0	0	4	0	0	0	0	0	0	0.004131	0.012254	0	0	0.009918	0	0	0	0.003736	0	Bacteria	Firmicutes	Bacilli	Bacillales	Bacillaceae
ASV000815	31	0	0	0	0	0	0	0	0	0	0	19	12	0	0	0	0	0	0	0	0	0	0	0	0	0	0.017608	0.010726	0	0	0	Bacteria	Firmicutes	Clostridia	Clostridiales	Ruminococcaceae	Ruminococcaceae_UCG-014
ASV000816	31	0	31	0	0	0	0	0	0	0	0	0	0	0	0	0	0	0.027669	0	0	0	0	0	0	0	0	0	0	0	0	0	Bacteria
ASV000817	31	0	0	0	0	0	0	0	31	0	0	0	0	0	0	0	0	0	0	0	0	0	0	0.026756	0	0	0	0	0	0	0	Bacteria	Firmicutes	Bacilli	Bacillales	Planococcaceae	Kurthia
ASV000818	31	0	0	0	0	0	20	0	11	0	0	0	0	0	0	0	0	0	0	0	0	0.020655	0	0.009494	0	0	0	0	0	0	0	Bacteria	Proteobacteria	Gammaproteobacteria	Enterobacteriales	Enterobacteriaceae	Klebsiella
ASV000819	30	0	0	0	0	0	0	0	0	0	0	0	0	0	0	30	0	0	0	0	0	0	0	0	0	0	0	0	0	0	0.02777	Bacteria	Bacteroidetes	Bacteroidia	Bacteroidales	Muribaculaceae
ASV000820	30	0	0	0	0	0	30	0	0	0	0	0	0	0	0	0	0	0	0	0	0	0.030982	0	0	0	0	0	0	0	0	0	Bacteria	Proteobacteria	Alphaproteobacteria
ASV000821	30	0	0	0	0	0	0	0	30	0	0	0	0	0	0	0	0	0	0	0	0	0	0	0.025893	0	0	0	0	0	0	0	Bacteria	Firmicutes	Clostridia	Clostridiales	Lachnospiraceae	Lachnospiraceae_NK4A136_group
ASV000822	30	0	0	0	0	0	0	0	6	0	17	0	0	0	0	7	0	0	0	0	0	0	0	0.005179	0	0.01686	0	0	0	0	0.00648	Bacteria	Proteobacteria	Alphaproteobacteria	Rhizobiales	Beijerinckiaceae	Methylobacterium
ASV000823	30	0	0	0	0	0	0	0	0	0	0	0	0	30	0	0	0	0	0	0	0	0	0	0	0	0	0	0	0.027598	0	0	Bacteria	Bacteroidetes	Bacteroidia	Bacteroidales	Muribaculaceae
ASV000824	30	0	0	0	0	0	0	0	30	0	0	0	0	0	0	0	0	0	0	0	0	0	0	0.025893	0	0	0	0	0	0	0	Bacteria
ASV000825	30	0	0	0	0	0	0	0	0	0	0	30	0	0	0	0	0	0	0	0	0	0	0	0	0	0	0.027802	0	0	0	0	Bacteria	Firmicutes	Bacilli	Lactobacillales	Enterococcaceae	Enterococcus
ASV000826	30	0	0	0	0	0	0	18	0	0	0	0	12	0	0	0	0	0	0	0	0	0	0.016967	0	0	0	0	0.010726	0	0	0	Bacteria	Cyanobacteria	Oxyphotobacteria	Chloroplast
ASV000827	30	0	0	0	30	0	0	0	0	0	0	0	0	0	0	0	0	0	0	0.025339	0	0	0	0	0	0	0	0	0	0	0	Bacteria	Firmicutes	Bacilli	Bacillales	Paenibacillaceae	Brevibacillus
ASV000828	30	0	0	0	0	0	0	0	0	0	0	0	30	0	0	0	0	0	0	0	0	0	0	0	0	0	0	0.026816	0	0	0	Bacteria	Bacteroidetes	Bacteroidia	Bacteroidales	Muribaculaceae
ASV000829	30	0	0	0	0	0	0	7	0	0	0	0	0	0	6	17	0	0	0	0	0	0	0.006598	0	0	0	0	0	0	0.005604	0.015736	Bacteria	Planctomycetes	Phycisphaerae	Phycisphaerales	Phycisphaeraceae	SM1A02
ASV000830	30	0	0	0	0	0	0	10	0	0	0	0	20	0	0	0	0	0	0	0	0	0	0.009426	0	0	0	0	0.017877	0	0	0	Bacteria	Bacteroidetes	Bacteroidia	Bacteroidales	Muribaculaceae
ASV000831	30	9	0	0	0	0	0	0	0	21	0	0	0	0	0	0	0.007665	0	0	0	0	0	0	0	0.022557	0	0	0	0	0	0	Bacteria
ASV000832	30	0	0	0	0	0	30	0	0	0	0	0	0	0	0	0	0	0	0	0	0	0.030982	0	0	0	0	0	0	0	0	0	Bacteria	Bacteroidetes	Bacteroidia	Bacteroidales	Bacteroidaceae	Bacteroides	Bacteroides_acidifaciens
ASV000833	30	0	0	0	0	0	0	0	0	0	0	0	0	0	30	0	0	0	0	0	0	0	0	0	0	0	0	0	0	0.02802	0	Bacteria	Firmicutes	Clostridia	Clostridiales	Ruminococcaceae
ASV000834	30	0	0	0	0	30	0	0	0	0	0	0	0	0	0	0	0	0	0	0	0.026938	0	0	0	0	0	0	0	0	0	0	Bacteria	Firmicutes	Bacilli	Bacillales	Paenibacillaceae	Brevibacillus
ASV000835	30	0	0	0	0	0	30	0	0	0	0	0	0	0	0	0	0	0	0	0	0	0.030982	0	0	0	0	0	0	0	0	0	Bacteria	Firmicutes	Bacilli	Lactobacillales
ASV000836	30	0	0	0	0	0	0	0	0	0	0	0	0	30	0	0	0	0	0	0	0	0	0	0	0	0	0	0	0.027598	0	0	Bacteria	Bacteroidetes	Bacteroidia	Bacteroidales	Muribaculaceae	Muribaculum
ASV000837	30	0	0	0	0	0	0	0	30	0	0	0	0	0	0	0	0	0	0	0	0	0	0	0.025893	0	0	0	0	0	0	0	Bacteria	Firmicutes	Clostridia	Clostridiales	Ruminococcaceae
ASV000838	30	0	0	0	0	0	0	0	0	0	0	0	0	30	0	0	0	0	0	0	0	0	0	0	0	0	0	0	0.027598	0	0	Bacteria	Bacteroidetes	Bacteroidia	Bacteroidales	Bacteroidaceae	Bacteroides
ASV000839	30	0	0	0	0	0	0	0	0	30	0	0	0	0	0	0	0	0	0	0	0	0	0	0	0.032224	0	0	0	0	0	0	Bacteria	Firmicutes	Bacilli	Lactobacillales	Enterococcaceae	Enterococcus	Enterococcus_casseliflavus
ASV000840	30	0	0	0	0	0	0	0	0	30	0	0	0	0	0	0	0	0	0	0	0	0	0	0	0.032224	0	0	0	0	0	0	Bacteria	Firmicutes	Bacilli	Bacillales	Bacillaceae	Bacillus
ASV000841	30	0	0	0	0	0	6	8	4	2	0	10	0	0	0	0	0	0	0	0	0	0.006196	0.007541	0.003452	0.002148	0	0.009267	0	0	0	0	Bacteria	Firmicutes	Clostridia	Clostridiales	Ruminococcaceae	Ruminococcus_1
ASV000842	30	0	0	0	0	0	30	0	0	0	0	0	0	0	0	0	0	0	0	0	0	0.030982	0	0	0	0	0	0	0	0	0	Bacteria	Firmicutes	Bacilli	Lactobacillales
ASV000843	30	0	0	0	0	0	0	0	0	0	0	0	30	0	0	0	0	0	0	0	0	0	0	0	0	0	0	0.026816	0	0	0	Bacteria	Bacteroidetes	Bacteroidia	Bacteroidales	Muribaculaceae
ASV000844	30	0	0	0	0	0	0	0	0	0	0	0	8	0	0	22	0	0	0	0	0	0	0	0	0	0	0	0.007151	0	0	0.020365	Bacteria	Bacteroidetes	Bacteroidia	Bacteroidales	Muribaculaceae
ASV000845	30	0	0	0	0	0	0	30	0	0	0	0	0	0	0	0	0	0	0	0	0	0	0.028278	0	0	0	0	0	0	0	0	Bacteria	Bacteroidetes	Bacteroidia	Bacteroidales	Muribaculaceae
ASV000846	29	0	0	0	0	0	0	0	29	0	0	0	0	0	0	0	0	0	0	0	0	0	0	0.02503	0	0	0	0	0	0	0	Bacteria	Firmicutes	Bacilli	Bacillales	Planococcaceae
ASV000847	29	0	0	0	0	0	0	0	0	0	0	0	16	0	13	0	0	0	0	0	0	0	0	0	0	0	0	0.014302	0	0.012142	0	Bacteria	Firmicutes	Clostridia	Clostridiales	Ruminococcaceae	Ruminococcus_1	Ruminococcus_flavefaciens
ASV000848	29	0	0	0	0	0	0	0	0	0	0	0	13	16	0	0	0	0	0	0	0	0	0	0	0	0	0	0.01162	0.014719	0	0	Bacteria	Bacteroidetes	Bacteroidia	Bacteroidales	Muribaculaceae
ASV000849	29	0	0	0	0	0	0	0	0	0	0	0	0	0	0	29	0	0	0	0	0	0	0	0	0	0	0	0	0	0	0.026844	Bacteria	Proteobacteria	Gammaproteobacteria	Aeromonadales	Aeromonadaceae	Aeromonas	Aeromonas_sp_2e
ASV000850	29	0	0	0	0	0	0	0	0	0	0	0	0	0	4	25	0	0	0	0	0	0	0	0	0	0	0	0	0	0.003736	0.023142	Bacteria	Planctomycetes	Planctomycetacia	Pirellulales	Pirellulaceae	Pirellula
ASV000851	29	0	0	0	0	0	0	8	17	0	0	0	0	0	4	0	0	0	0	0	0	0	0.007541	0.014673	0	0	0	0	0	0.003736	0	Bacteria	Proteobacteria	Gammaproteobacteria	Xanthomonadales	Rhodanobacteraceae	Pseudofulvimonas
ASV000852	29	0	0	0	0	0	0	0	0	0	0	29	0	0	0	0	0	0	0	0	0	0	0	0	0	0	0.026875	0	0	0	0	Bacteria	Firmicutes	Erysipelotrichia	Erysipelotrichales	Erysipelotrichaceae	Faecalibaculum
ASV000853	29	0	0	0	0	0	12	0	0	0	0	11	0	6	0	0	0	0	0	0	0	0.012393	0	0	0	0	0.010194	0	0.00552	0	0	Bacteria	Epsilonbacteraeota	Campylobacteria	Campylobacterales	Helicobacteraceae	Helicobacter	Helicobacter_sp_MIT_03-1616
ASV000854	29	0	0	0	0	0	0	0	0	29	0	0	0	0	0	0	0	0	0	0	0	0	0	0	0.03115	0	0	0	0	0	0	Bacteria	Proteobacteria	Alphaproteobacteria
ASV000855	29	0	0	0	0	0	0	0	0	0	0	0	29	0	0	0	0	0	0	0	0	0	0	0	0	0	0	0.025922	0	0	0	Bacteria	Bacteroidetes	Bacteroidia	Bacteroidales	Muribaculaceae
ASV000856	29	0	0	0	0	0	0	0	0	0	0	0	0	0	0	29	0	0	0	0	0	0	0	0	0	0	0	0	0	0	0.026844	Bacteria	Bacteroidetes	Bacteroidia	Bacteroidales	Prevotellaceae	Prevotella_2
ASV000857	29	0	0	0	0	0	0	29	0	0	0	0	0	0	0	0	0	0	0	0	0	0	0.027336	0	0	0	0	0	0	0	0	Bacteria	Bacteroidetes	Bacteroidia	Bacteroidales
ASV000858	29	0	0	0	0	0	0	0	16	0	0	0	0	13	0	0	0	0	0	0	0	0	0	0.01381	0	0	0	0	0.011959	0	0	Bacteria	Actinobacteria	Coriobacteriia	Coriobacteriales	Eggerthellaceae	Adlercreutzia
ASV000859	29	0	0	0	0	0	0	0	24	5	0	0	0	0	0	0	0	0	0	0	0	0	0	0.020715	0.005371	0	0	0	0	0	0	Bacteria	Firmicutes	Bacilli
ASV000860	29	0	0	0	0	0	0	0	0	0	0	0	0	0	0	29	0	0	0	0	0	0	0	0	0	0	0	0	0	0	0.026844	Bacteria	Firmicutes	Bacilli	Lactobacillales	Lactobacillaceae	Lactobacillus
ASV000861	29	11	0	0	0	0	0	0	0	0	0	0	10	0	8	0	0.009369	0	0	0	0	0	0	0	0	0	0	0.008939	0	0.007472	0	Bacteria	Firmicutes	Bacilli	Lactobacillales	Enterococcaceae	Enterococcus
ASV000862	29	0	0	0	0	0	0	0	29	0	0	0	0	0	0	0	0	0	0	0	0	0	0	0.02503	0	0	0	0	0	0	0	Bacteria	Firmicutes	Bacilli	Bacillales	Planococcaceae	Kurthia	Kurthia_zopfii
ASV000863	29	0	0	0	0	0	0	29	0	0	0	0	0	0	0	0	0	0	0	0	0	0	0.027336	0	0	0	0	0	0	0	0	Bacteria	Firmicutes	Clostridia	Clostridiales	Ruminococcaceae	Subdoligranulum
ASV000864	29	0	0	0	0	0	0	0	0	0	0	0	0	0	0	29	0	0	0	0	0	0	0	0	0	0	0	0	0	0	0.026844	Bacteria	Bacteroidetes	Bacteroidia	Bacteroidales	Muribaculaceae
ASV000865	29	0	0	0	0	0	0	0	0	0	0	29	0	0	0	0	0	0	0	0	0	0	0	0	0	0	0.026875	0	0	0	0	Bacteria	Bacteroidetes	Bacteroidia	Bacteroidales
ASV000866	29	0	0	0	0	0	0	29	0	0	0	0	0	0	0	0	0	0	0	0	0	0	0.027336	0	0	0	0	0	0	0	0	Bacteria	Proteobacteria	Gammaproteobacteria
ASV000867	29	0	0	0	0	0	0	0	0	0	0	0	7	8	14	0	0	0	0	0	0	0	0	0	0	0	0	0.006257	0.007359	0.013076	0	Bacteria	Bacteroidetes	Bacteroidia	Bacteroidales	Marinifilaceae	Odoribacter
ASV000868	29	0	0	0	0	0	0	0	29	0	0	0	0	0	0	0	0	0	0	0	0	0	0	0.02503	0	0	0	0	0	0	0	Bacteria	Firmicutes
ASV000869	29	0	0	0	0	0	0	0	0	0	0	0	29	0	0	0	0	0	0	0	0	0	0	0	0	0	0	0.025922	0	0	0	Bacteria	Bacteroidetes	Bacteroidia	Bacteroidales	Muribaculaceae
ASV000870	29	0	0	0	0	0	0	0	0	0	0	0	0	0	0	29	0	0	0	0	0	0	0	0	0	0	0	0	0	0	0.026844	Bacteria	Verrucomicrobia	Verrucomicrobiae	Verrucomicrobiales	Rubritaleaceae	Luteolibacter	Verrucomicrobia_bacterium_SCGC_AAA027-I19
ASV000871	29	0	0	0	0	0	0	0	0	0	0	0	29	0	0	0	0	0	0	0	0	0	0	0	0	0	0	0.025922	0	0	0	Bacteria	Bacteroidetes	Bacteroidia	Bacteroidales	Muribaculaceae
ASV000872	29	0	0	0	0	0	0	0	0	0	0	0	0	29	0	0	0	0	0	0	0	0	0	0	0	0	0	0	0.026678	0	0	Bacteria	Firmicutes	Clostridia	Clostridiales	Lachnospiraceae
ASV000873	29	0	0	0	0	0	29	0	0	0	0	0	0	0	0	0	0	0	0	0	0	0.02995	0	0	0	0	0	0	0	0	0	Bacteria	Bacteroidetes	Bacteroidia	Bacteroidales	Muribaculaceae
ASV000874	29	0	0	0	0	0	0	12	0	17	0	0	0	0	0	0	0	0	0	0	0	0	0.011311	0	0.01826	0	0	0	0	0	0	Bacteria	Proteobacteria	Gammaproteobacteria	Pseudomonadales	Moraxellaceae	Acinetobacter
ASV000875	29	0	0	0	0	0	0	0	29	0	0	0	0	0	0	0	0	0	0	0	0	0	0	0.02503	0	0	0	0	0	0	0	Bacteria	Firmicutes	Bacilli	Bacillales	Planococcaceae	Kurthia
ASV000876	29	0	0	0	0	0	0	0	0	0	0	0	0	0	0	29	0	0	0	0	0	0	0	0	0	0	0	0	0	0	0.026844	Bacteria	Proteobacteria	Gammaproteobacteria	Pseudomonadales	Pseudomonadaceae	Pseudomonas
ASV000877	29	0	0	0	0	0	0	0	0	0	0	0	0	0	29	0	0	0	0	0	0	0	0	0	0	0	0	0	0	0.027086	0	Bacteria	Bacteroidetes	Bacteroidia	Bacteroidales	Muribaculaceae
ASV000878	29	0	0	0	0	0	6	0	0	0	0	0	0	0	0	23	0	0	0	0	0	0.006196	0	0	0	0	0	0	0	0	0.02129	Bacteria	Bacteroidetes	Bacteroidia	Bacteroidales	Rikenellaceae	Rikenellaceae_RC9_gut_group
ASV000879	29	0	0	0	0	0	0	0	0	29	0	0	0	0	0	0	0	0	0	0	0	0	0	0	0.03115	0	0	0	0	0	0	Bacteria	Proteobacteria	Gammaproteobacteria
ASV000880	29	0	0	0	0	0	0	10	0	0	6	13	0	0	0	0	0	0	0	0	0	0	0.009426	0	0	0.005951	0.012048	0	0	0	0	Bacteria	Firmicutes	Clostridia	Clostridiales	Ruminococcaceae
ASV000881	29	0	0	0	0	0	0	0	0	0	0	0	0	0	19	10	0	0	0	0	0	0	0	0	0	0	0	0	0	0.017746	0.009257	Bacteria	Bacteroidetes	Bacteroidia	Bacteroidales	Muribaculaceae
ASV000882	29	0	0	0	0	0	0	0	29	0	0	0	0	0	0	0	0	0	0	0	0	0	0	0.02503	0	0	0	0	0	0	0	Bacteria	Actinobacteria	Coriobacteriia	Coriobacteriales	Eggerthellaceae
ASV000883	29	0	0	0	0	0	0	0	5	0	0	0	9	15	0	0	0	0	0	0	0	0	0	0.004316	0	0	0	0.008045	0.013799	0	0	Bacteria	Bacteroidetes	Bacteroidia	Bacteroidales	Bacteroidaceae	Bacteroides
ASV000884	28	0	0	0	0	0	0	2	0	0	0	0	0	0	22	4	0	0	0	0	0	0	0.001885	0	0	0	0	0	0	0.020548	0.003703	Bacteria	Tenericutes	Mollicutes	Anaeroplasmatales	Anaeroplasmataceae	Anaeroplasma
ASV000885	28	0	0	0	0	0	0	0	0	28	0	0	0	0	0	0	0	0	0	0	0	0	0	0	0.030076	0	0	0	0	0	0	Bacteria	Firmicutes	Bacilli	Bacillales	Bacillaceae	Bacillus
ASV000886	28	0	0	0	0	0	0	28	0	0	0	0	0	0	0	0	0	0	0	0	0	0	0.026393	0	0	0	0	0	0	0	0	Bacteria	Fusobacteria	Fusobacteriia	Fusobacteriales	Fusobacteriaceae	Cetobacterium
ASV000887	28	0	0	4	0	0	0	0	0	0	15	0	0	0	5	4	0	0	0.003565	0	0	0	0	0	0	0.014877	0	0	0	0.00467	0.003703	Bacteria	Firmicutes	Bacilli	Bacillales	Bacillaceae
ASV000888	28	0	0	0	0	0	21	7	0	0	0	0	0	0	0	0	0	0	0	0	0	0.021688	0.006598	0	0	0	0	0	0	0	0	Bacteria	Firmicutes	Clostridia	Clostridiales	Lachnospiraceae
ASV000889	28	0	0	0	0	0	0	0	7	0	7	14	0	0	0	0	0	0	0	0	0	0	0	0.006042	0	0.006943	0.012974	0	0	0	0	Bacteria	Actinobacteria	Coriobacteriia	Coriobacteriales	Eggerthellaceae	Enterorhabdus
ASV000890	28	0	0	0	0	0	0	0	0	0	0	0	28	0	0	0	0	0	0	0	0	0	0	0	0	0	0	0.025028	0	0	0	Bacteria	Firmicutes	Erysipelotrichia	Erysipelotrichales	Erysipelotrichaceae	Dubosiella
ASV000891	28	0	0	0	0	0	0	0	0	28	0	0	0	0	0	0	0	0	0	0	0	0	0	0	0.030076	0	0	0	0	0	0	Bacteria	Proteobacteria	Alphaproteobacteria	Acetobacterales	Acetobacteraceae	Acetobacter
ASV000892	28	0	0	0	0	0	0	0	0	28	0	0	0	0	0	0	0	0	0	0	0	0	0	0	0.030076	0	0	0	0	0	0	Bacteria	Firmicutes	Bacilli	Lactobacillales	Enterococcaceae	Enterococcus
ASV000893	28	0	0	28	0	0	0	0	0	0	0	0	0	0	0	0	0	0	0.024953	0	0	0	0	0	0	0	0	0	0	0	0	Bacteria	Proteobacteria	Gammaproteobacteria	Enterobacteriales	Enterobacteriaceae
ASV000894	28	0	0	0	0	0	0	0	0	0	0	0	0	15	0	13	0	0	0	0	0	0	0	0	0	0	0	0	0.013799	0	0.012034	Bacteria	Actinobacteria	Actinobacteria	Bifidobacteriales	Bifidobacteriaceae	Bifidobacterium
ASV000895	28	0	0	0	0	0	0	5	0	0	0	0	0	0	6	17	0	0	0	0	0	0	0.004713	0	0	0	0	0	0	0.005604	0.015736	Bacteria	Firmicutes	Clostridia	Clostridiales	Lachnospiraceae
ASV000896	28	0	0	0	0	0	0	0	0	0	0	28	0	0	0	0	0	0	0	0	0	0	0	0	0	0	0.025949	0	0	0	0	Bacteria	Bacteroidetes	Bacteroidia	Bacteroidales	Muribaculaceae	Muribaculum	Parabacteroides_sp_YL27
ASV000897	28	0	0	0	0	0	28	0	0	0	0	0	0	0	0	0	0	0	0	0	0	0.028917	0	0	0	0	0	0	0	0	0	Bacteria	Patescibacteria	Saccharimonadia	Saccharimonadales
ASV000898	28	0	28	0	0	0	0	0	0	0	0	0	0	0	0	0	0	0.024992	0	0	0	0	0	0	0	0	0	0	0	0	0	Bacteria	Firmicutes	Bacilli	Lactobacillales
ASV000899	28	0	0	0	0	0	0	0	0	0	0	0	0	10	0	18	0	0	0	0	0	0	0	0	0	0	0	0	0.009199	0	0.016662	Bacteria	Firmicutes	Clostridia	Clostridiales	Ruminococcaceae	Subdoligranulum
ASV000900	28	0	0	0	0	0	0	5	0	0	0	0	5	7	7	4	0	0	0	0	0	0	0.004713	0	0	0	0	0.004469	0.00644	0.006538	0.003703	Bacteria	Bacteroidetes	Bacteroidia	Bacteroidales	Muribaculaceae
ASV000901	28	0	0	0	0	0	0	0	0	0	0	0	0	0	28	0	0	0	0	0	0	0	0	0	0	0	0	0	0	0.026152	0	Bacteria	Firmicutes	Clostridia	Clostridiales	Clostridiales_vadinBB60_group
ASV000902	28	0	0	0	0	0	13	0	0	0	0	0	0	15	0	0	0	0	0	0	0	0.013426	0	0	0	0	0	0	0.013799	0	0	Bacteria	Bacteroidetes	Bacteroidia	Bacteroidales	Muribaculaceae
ASV000903	28	0	0	0	0	0	0	0	0	0	0	0	0	0	0	28	0	0	0	0	0	0	0	0	0	0	0	0	0	0	0.025919	Bacteria	Bacteroidetes	Bacteroidia	Bacteroidales	Prevotellaceae	Prevotella_9
ASV000904	28	0	0	0	0	0	0	0	0	0	0	0	28	0	0	0	0	0	0	0	0	0	0	0	0	0	0	0.025028	0	0	0	Bacteria	Bacteroidetes	Bacteroidia	Bacteroidales	Muribaculaceae
ASV000905	28	0	0	0	0	0	0	0	28	0	0	0	0	0	0	0	0	0	0	0	0	0	0	0.024167	0	0	0	0	0	0	0	Bacteria	Epsilonbacteraeota	Campylobacteria	Campylobacterales	Helicobacteraceae	Helicobacter	Helicobacter_sp_MIT_03-1616
ASV000906	28	0	0	0	0	11	6	0	0	4	0	0	0	0	7	0	0	0	0	0	0.009877	0.006196	0	0	0.004297	0	0	0	0	0.006538	0	Bacteria	Proteobacteria	Gammaproteobacteria	Xanthomonadales	Xanthomonadaceae	Stenotrophomonas	Pseudomonas_geniculata
ASV000907	28	0	0	0	0	0	0	0	0	0	0	0	0	28	0	0	0	0	0	0	0	0	0	0	0	0	0	0	0.025758	0	0	Bacteria	Proteobacteria	Gammaproteobacteria	Enterobacteriales	Enterobacteriaceae	Plesiomonas	Plesiomonas_shigelloides
ASV000908	28	0	0	0	0	0	0	0	28	0	0	0	0	0	0	0	0	0	0	0	0	0	0	0.024167	0	0	0	0	0	0	0	Bacteria	Firmicutes	Bacilli	Bacillales
ASV000909	28	0	0	0	0	0	22	0	0	0	6	0	0	0	0	0	0	0	0	0	0	0.02272	0	0	0	0.005951	0	0	0	0	0	Bacteria	Proteobacteria	Gammaproteobacteria	Betaproteobacteriales	Burkholderiaceae
ASV000910	28	0	0	0	0	0	0	0	0	0	0	0	0	28	0	0	0	0	0	0	0	0	0	0	0	0	0	0	0.025758	0	0	Bacteria	Firmicutes	Bacilli	Lactobacillales	Leuconostocaceae	Weissella
ASV000911	27	0	0	0	0	0	0	15	0	0	0	0	0	0	5	7	0	0	0	0	0	0	0.014139	0	0	0	0	0	0	0.00467	0.00648	Bacteria	Bacteroidetes	Bacteroidia	Bacteroidales	Bacteroidaceae	Bacteroides
ASV000912	27	0	0	0	0	0	0	0	0	0	0	27	0	0	0	0	0	0	0	0	0	0	0	0	0	0	0.025022	0	0	0	0	Bacteria	Actinobacteria	Actinobacteria	Bifidobacteriales	Bifidobacteriaceae	Bifidobacterium
ASV000913	27	0	0	0	0	0	0	0	0	0	0	0	0	14	13	0	0	0	0	0	0	0	0	0	0	0	0	0	0.012879	0.012142	0	Bacteria	Bacteroidetes	Bacteroidia	Bacteroidales	Muribaculaceae
ASV000914	27	0	0	0	0	0	2	25	0	0	0	0	0	0	0	0	0	0	0	0	0	0.002065	0.023565	0	0	0	0	0	0	0	0	Bacteria	Bacteroidetes	Bacteroidia	Chitinophagales	Saprospiraceae
ASV000915	27	0	0	0	0	0	0	0	0	0	0	0	11	16	0	0	0	0	0	0	0	0	0	0	0	0	0	0.009832	0.014719	0	0	Bacteria	Bacteroidetes	Bacteroidia	Bacteroidales	Muribaculaceae
ASV000916	27	0	0	0	0	0	0	0	13	0	0	0	0	0	0	14	0	0	0	0	0	0	0	0.01122	0	0	0	0	0	0	0.012959	Bacteria	Firmicutes	Bacilli	Lactobacillales	Streptococcaceae	Streptococcus
ASV000917	27	0	0	0	0	0	0	0	0	0	0	0	0	0	12	15	0	0	0	0	0	0	0	0	0	0	0	0	0	0.011208	0.013885	Bacteria	Epsilonbacteraeota	Campylobacteria	Campylobacterales	Helicobacteraceae	Helicobacter	Helicobacter_sp_MIT_03-1616
ASV000918	27	0	0	0	0	0	0	0	0	0	0	0	0	27	0	0	0	0	0	0	0	0	0	0	0	0	0	0	0.024838	0	0	Bacteria	Bacteroidetes	Bacteroidia	Bacteroidales
ASV000919	27	0	0	0	0	0	0	0	27	0	0	0	0	0	0	0	0	0	0	0	0	0	0	0.023304	0	0	0	0	0	0	0	Bacteria	Bacteroidetes	Bacteroidia	Bacteroidales	Muribaculaceae
ASV000920	27	0	0	0	0	0	0	0	0	0	27	0	0	0	0	0	0	0	0	0	0	0	0	0	0	0.026778	0	0	0	0	0	Bacteria	Bacteroidetes	Bacteroidia	Bacteroidales	Muribaculaceae
ASV000921	27	0	0	0	0	0	0	0	0	0	0	27	0	0	0	0	0	0	0	0	0	0	0	0	0	0	0.025022	0	0	0	0	Bacteria	Firmicutes
ASV000922	27	0	0	0	0	0	0	0	5	0	0	0	0	0	4	18	0	0	0	0	0	0	0	0.004316	0	0	0	0	0	0.003736	0.016662	Bacteria	Firmicutes	Erysipelotrichia	Erysipelotrichales	Erysipelotrichaceae	Catenibacterium
ASV000923	27	0	0	0	0	0	0	0	0	27	0	0	0	0	0	0	0	0	0	0	0	0	0	0	0.029001	0	0	0	0	0	0	Bacteria	Firmicutes	Bacilli	Lactobacillales	Leuconostocaceae	Weissella
ASV000924	27	0	0	0	0	0	0	0	0	0	0	0	0	0	0	27	0	0	0	0	0	0	0	0	0	0	0	0	0	0	0.024993	Bacteria	Proteobacteria	Gammaproteobacteria	Betaproteobacteriales	Rhodocyclaceae	Thauera
ASV000925	27	0	0	0	0	0	0	0	0	27	0	0	0	0	0	0	0	0	0	0	0	0	0	0	0.029001	0	0	0	0	0	0	Bacteria	Proteobacteria	Gammaproteobacteria	Pseudomonadales	Moraxellaceae	Acinetobacter
ASV000926	27	0	0	0	0	0	0	0	0	0	0	27	0	0	0	0	0	0	0	0	0	0	0	0	0	0	0.025022	0	0	0	0	Bacteria	Bacteroidetes	Bacteroidia	Bacteroidales	Muribaculaceae
ASV000927	27	0	0	0	0	0	13	14	0	0	0	0	0	0	0	0	0	0	0	0	0	0.013426	0.013196	0	0	0	0	0	0	0	0	Bacteria	Bacteroidetes	Bacteroidia	Bacteroidales	Muribaculaceae
ASV000928	27	0	0	0	0	0	0	0	0	0	27	0	0	0	0	0	0	0	0	0	0	0	0	0	0	0.026778	0	0	0	0	0	Bacteria	Proteobacteria	Alphaproteobacteria	Rickettsiales	Mitochondria
ASV000929	27	0	0	0	0	0	0	27	0	0	0	0	0	0	0	0	0	0	0	0	0	0	0.02545	0	0	0	0	0	0	0	0	Bacteria	Bacteroidetes	Bacteroidia	Bacteroidales	Muribaculaceae
ASV000930	27	0	0	0	0	0	0	0	0	0	27	0	0	0	0	0	0	0	0	0	0	0	0	0	0	0.026778	0	0	0	0	0	Bacteria	Firmicutes	Bacilli	Lactobacillales	Lactobacillaceae	Lactobacillus
ASV000931	27	0	0	0	0	0	0	0	0	0	0	0	27	0	0	0	0	0	0	0	0	0	0	0	0	0	0	0.024134	0	0	0	Bacteria	Bacteroidetes	Bacteroidia	Bacteroidales	Muribaculaceae
ASV000932	27	0	0	0	0	0	0	0	11	0	0	0	0	0	0	16	0	0	0	0	0	0	0	0.009494	0	0	0	0	0	0	0.014811	Bacteria	Bacteroidetes	Bacteroidia	Flavobacteriales	Flavobacteriaceae	Flavobacterium
ASV000933	27	0	0	0	0	0	27	0	0	0	0	0	0	0	0	0	0	0	0	0	0	0.027884	0	0	0	0	0	0	0	0	0	Bacteria	Bacteroidetes	Bacteroidia	Bacteroidales	Muribaculaceae
ASV000934	27	0	0	0	0	0	0	0	27	0	0	0	0	0	0	0	0	0	0	0	0	0	0	0.023304	0	0	0	0	0	0	0	Bacteria	Firmicutes	Clostridia	Clostridiales	Ruminococcaceae
ASV000935	27	0	0	0	0	0	0	0	0	0	0	0	0	0	27	0	0	0	0	0	0	0	0	0	0	0	0	0	0	0.025218	0	Bacteria	Firmicutes	Clostridia	Clostridiales	Peptostreptococcaceae
ASV000936	27	0	0	0	0	0	0	0	0	0	0	0	0	14	13	0	0	0	0	0	0	0	0	0	0	0	0	0	0.012879	0.012142	0	Bacteria	Bacteroidetes	Bacteroidia	Bacteroidales	Muribaculaceae
ASV000937	27	0	0	0	0	0	0	0	0	0	0	23	0	0	4	0	0	0	0	0	0	0	0	0	0	0	0.021315	0	0	0.003736	0	Bacteria	Firmicutes	Bacilli	Bacillales	Planococcaceae
ASV000938	27	0	0	0	0	0	0	0	0	27	0	0	0	0	0	0	0	0	0	0	0	0	0	0	0.029001	0	0	0	0	0	0	Bacteria	Bacteroidetes	Bacteroidia	Flavobacteriales	Flavobacteriaceae	Myroides
ASV000939	27	0	0	0	0	0	0	0	0	0	27	0	0	0	0	0	0	0	0	0	0	0	0	0	0	0.026778	0	0	0	0	0	Bacteria
ASV000940	27	0	0	0	0	0	0	0	0	0	27	0	0	0	0	0	0	0	0	0	0	0	0	0	0	0.026778	0	0	0	0	0	Bacteria	Firmicutes	Erysipelotrichia	Erysipelotrichales	Erysipelotrichaceae	Allobaculum
ASV000941	27	0	0	0	0	0	27	0	0	0	0	0	0	0	0	0	0	0	0	0	0	0.027884	0	0	0	0	0	0	0	0	0	Bacteria	Firmicutes	Bacilli	Lactobacillales	Lactobacillaceae	Lactobacillus
ASV000942	27	0	0	0	0	0	0	0	0	0	0	27	0	0	0	0	0	0	0	0	0	0	0	0	0	0	0.025022	0	0	0	0	Bacteria	Bacteroidetes	Bacteroidia	Bacteroidales	Muribaculaceae
ASV000943	26	0	0	0	0	0	0	0	0	0	0	21	5	0	0	0	0	0	0	0	0	0	0	0	0	0	0.019461	0.004469	0	0	0	Bacteria	Bacteroidetes	Bacteroidia	Bacteroidales	Muribaculaceae	Muribaculum	Parabacteroides_sp_YL27
ASV000944	26	0	0	0	0	0	0	0	0	0	0	0	0	6	9	11	0	0	0	0	0	0	0	0	0	0	0	0	0.00552	0.008406	0.010182	Bacteria	Bacteroidetes	Bacteroidia	Bacteroidales	Rikenellaceae	Alistipes
ASV000945	26	0	0	0	0	0	0	0	0	0	0	0	0	0	26	0	0	0	0	0	0	0	0	0	0	0	0	0	0	0.024284	0	Bacteria	Firmicutes	Bacilli
ASV000946	26	0	0	0	0	0	0	0	0	0	26	0	0	0	0	0	0	0	0	0	0	0	0	0	0	0.025786	0	0	0	0	0	Bacteria	Actinobacteria	Actinobacteria	Pseudonocardiales	Pseudonocardiaceae	Prauserella
ASV000947	26	0	0	0	0	0	0	0	26	0	0	0	0	0	0	0	0	0	0	0	0	0	0	0.022441	0	0	0	0	0	0	0	Bacteria	Patescibacteria	Saccharimonadia	Saccharimonadales	Saccharimonadaceae	Candidatus_Saccharimonas
ASV000948	26	0	0	0	0	0	0	9	11	6	0	0	0	0	0	0	0	0	0	0	0	0	0.008483	0.009494	0.006445	0	0	0	0	0	0	Bacteria
ASV000949	26	0	0	0	0	0	0	0	0	0	0	0	14	0	12	0	0	0	0	0	0	0	0	0	0	0	0	0.012514	0	0.011208	0	Bacteria	Firmicutes	Clostridia	Clostridiales	Lachnospiraceae	Eubacterium_fissicatena_group
ASV000950	26	0	0	0	0	0	0	6	5	0	7	0	0	0	0	8	0	0	0	0	0	0	0.005656	0.004316	0	0.006943	0	0	0	0	0.007405	Bacteria	Firmicutes	Bacilli	Lactobacillales	Streptococcaceae	Lactococcus
ASV000951	26	0	0	0	0	0	0	11	0	0	0	0	0	0	0	15	0	0	0	0	0	0	0.010369	0	0	0	0	0	0	0	0.013885	Bacteria	Proteobacteria	Alphaproteobacteria	Rhodobacterales	Rhodobacteraceae
ASV000952	26	0	0	0	0	0	0	26	0	0	0	0	0	0	0	0	0	0	0	0	0	0	0.024508	0	0	0	0	0	0	0	0	Bacteria	Firmicutes	Clostridia	Clostridiales	Lachnospiraceae	Lachnoclostridium
ASV000953	26	0	0	0	0	0	14	12	0	0	0	0	0	0	0	0	0	0	0	0	0	0.014458	0.011311	0	0	0	0	0	0	0	0	Bacteria	Bacteroidetes	Bacteroidia	Bacteroidales	Muribaculaceae
ASV000954	26	0	0	26	0	0	0	0	0	0	0	0	0	0	0	0	0	0	0.02317	0	0	0	0	0	0	0	0	0	0	0	0	Bacteria	Planctomycetes	Phycisphaerae	Tepidisphaerales	WD2101_soil_group
ASV000955	26	0	0	0	0	0	0	0	0	26	0	0	0	0	0	0	0	0	0	0	0	0	0	0	0.027927	0	0	0	0	0	0	Bacteria	Firmicutes	Bacilli	Lactobacillales	Enterococcaceae	Enterococcus
ASV000956	26	0	0	0	0	0	0	0	0	0	0	0	0	17	0	9	0	0	0	0	0	0	0	0	0	0	0	0	0.015639	0	0.008331	Bacteria	Bacteroidetes	Bacteroidia	Bacteroidales	Muribaculaceae
ASV000957	26	0	0	0	0	0	0	0	0	0	0	0	0	0	26	0	0	0	0	0	0	0	0	0	0	0	0	0	0	0.024284	0	Bacteria	Bacteroidetes	Bacteroidia	Bacteroidales	Muribaculaceae
ASV000958	26	0	0	0	0	0	0	0	0	0	0	26	0	0	0	0	0	0	0	0	0	0	0	0	0	0	0.024095	0	0	0	0	Bacteria	Firmicutes	Erysipelotrichia	Erysipelotrichales	Erysipelotrichaceae	Dubosiella
ASV000959	26	0	0	0	0	0	0	0	0	26	0	0	0	0	0	0	0	0	0	0	0	0	0	0	0.027927	0	0	0	0	0	0	Bacteria	Proteobacteria	Gammaproteobacteria	Pseudomonadales	Moraxellaceae	Psychrobacter
ASV000960	26	0	26	0	0	0	0	0	0	0	0	0	0	0	0	0	0	0.023206	0	0	0	0	0	0	0	0	0	0	0	0	0	Bacteria	Firmicutes	Bacilli	Lactobacillales	Enterococcaceae	Enterococcus
ASV000961	26	0	0	0	0	0	0	0	19	7	0	0	0	0	0	0	0	0	0	0	0	0	0	0.016399	0.007519	0	0	0	0	0	0	Bacteria	Cyanobacteria	Oxyphotobacteria	Chloroplast
ASV000962	26	0	0	0	0	0	0	0	0	0	0	0	0	26	0	0	0	0	0	0	0	0	0	0	0	0	0	0	0.023918	0	0	Bacteria	Bacteroidetes	Bacteroidia	Bacteroidales	Muribaculaceae
ASV000963	26	0	0	0	0	0	13	0	0	0	0	0	0	0	0	13	0	0	0	0	0	0.013426	0	0	0	0	0	0	0	0	0.012034	Bacteria	Epsilonbacteraeota	Campylobacteria	Campylobacterales	Helicobacteraceae	Helicobacter	Helicobacter_sp_MIT_03-1616
ASV000964	26	0	0	0	0	0	0	0	0	0	12	0	0	0	0	14	0	0	0	0	0	0	0	0	0	0.011901	0	0	0	0	0.012959	Bacteria	Firmicutes	Erysipelotrichia	Erysipelotrichales	Erysipelotrichaceae	Catenisphaera
ASV000965	26	0	0	0	0	0	0	26	0	0	0	0	0	0	0	0	0	0	0	0	0	0	0.024508	0	0	0	0	0	0	0	0	Bacteria	Bacteroidetes	Bacteroidia	Bacteroidales	Muribaculaceae
ASV000966	26	0	0	0	0	0	26	0	0	0	0	0	0	0	0	0	0	0	0	0	0	0.026851	0	0	0	0	0	0	0	0	0	Bacteria	Tenericutes	Mollicutes	Anaeroplasmatales	Anaeroplasmataceae	Anaeroplasma
ASV000967	26	0	0	0	0	0	0	10	6	0	0	0	0	0	0	10	0	0	0	0	0	0	0.009426	0.005179	0	0	0	0	0	0	0.009257	Bacteria	Proteobacteria	Gammaproteobacteria	Betaproteobacteriales	Burkholderiaceae	Hydrogenophaga
ASV000968	26	0	0	0	0	0	0	0	0	3	0	18	0	0	5	0	0	0	0	0	0	0	0	0	0.003222	0	0.016681	0	0	0.00467	0	Bacteria	Firmicutes	Clostridia	Clostridiales	Lachnospiraceae
ASV000969	26	0	0	0	0	0	0	0	0	0	0	0	0	0	26	0	0	0	0	0	0	0	0	0	0	0	0	0	0	0.024284	0	Bacteria	Firmicutes	Clostridia	Clostridiales	Ruminococcaceae	Ruminococcus_1
ASV000970	26	0	0	0	0	0	8	0	0	0	0	0	7	11	0	0	0	0	0	0	0	0.008262	0	0	0	0	0	0.006257	0.010119	0	0	Bacteria	Bacteroidetes	Bacteroidia	Bacteroidales
ASV000971	25	0	0	0	0	0	0	13	0	0	12	0	0	0	0	0	0	0	0	0	0	0	0.012254	0	0	0.011901	0	0	0	0	0	Bacteria	Firmicutes	Clostridia	Clostridiales	Clostridiaceae_1	Clostridium_sensu_stricto_1
ASV000972	25	0	0	0	0	0	0	0	0	0	0	0	0	12	13	0	0	0	0	0	0	0	0	0	0	0	0	0	0.011039	0.012142	0	Bacteria	Proteobacteria	Gammaproteobacteria	Aeromonadales	Aeromonadaceae	Aeromonas
ASV000973	25	0	0	0	0	0	25	0	0	0	0	0	0	0	0	0	0	0	0	0	0	0.025819	0	0	0	0	0	0	0	0	0	Bacteria	Actinobacteria	Actinobacteria	Propionibacteriales	Nocardioidaceae	Thermasporomyces	Thermasporomyces_composti
ASV000974	25	0	0	0	0	0	0	0	0	0	0	0	0	0	25	0	0	0	0	0	0	0	0	0	0	0	0	0	0	0.02335	0	Bacteria	Bacteroidetes	Bacteroidia	Bacteroidales	Muribaculaceae
ASV000975	25	0	0	0	0	0	0	0	0	0	25	0	0	0	0	0	0	0	0	0	0	0	0	0	0	0.024795	0	0	0	0	0	Bacteria
ASV000976	25	0	0	0	0	0	4	5	0	0	3	3	0	0	6	4	0	0	0	0	0	0.004131	0.004713	0	0	0.002975	0.00278	0	0	0.005604	0.003703	Bacteria	Firmicutes	Clostridia	Clostridiales	Christensenellaceae	Christensenellaceae_R-7_group
ASV000977	25	0	0	0	0	0	0	0	0	0	0	0	0	0	0	25	0	0	0	0	0	0	0	0	0	0	0	0	0	0	0.023142	Bacteria	Firmicutes	Clostridia	Clostridiales	Clostridiaceae_1	Clostridium_sensu_stricto_1
ASV000978	25	0	0	0	0	0	0	0	0	25	0	0	0	0	0	0	0	0	0	0	0	0	0	0	0.026853	0	0	0	0	0	0	Bacteria	Proteobacteria	Gammaproteobacteria	Enterobacteriales	Enterobacteriaceae
ASV000979	25	0	0	0	0	0	0	0	0	25	0	0	0	0	0	0	0	0	0	0	0	0	0	0	0.026853	0	0	0	0	0	0	Bacteria	Proteobacteria	Gammaproteobacteria
ASV000980	25	0	0	0	0	0	0	12	0	0	0	0	13	0	0	0	0	0	0	0	0	0	0.011311	0	0	0	0	0.01162	0	0	0	Bacteria	Firmicutes	Clostridia
ASV000981	25	0	0	0	0	0	0	0	0	0	0	25	0	0	0	0	0	0	0	0	0	0	0	0	0	0	0.023168	0	0	0	0	Bacteria	Firmicutes	Bacilli	Bacillales	Planococcaceae
ASV000982	25	0	0	0	0	0	25	0	0	0	0	0	0	0	0	0	0	0	0	0	0	0.025819	0	0	0	0	0	0	0	0	0	Bacteria
ASV000983	25	0	0	0	0	0	0	0	0	25	0	0	0	0	0	0	0	0	0	0	0	0	0	0	0.026853	0	0	0	0	0	0	Bacteria
ASV000984	25	0	0	0	0	0	0	0	0	0	0	0	0	8	0	17	0	0	0	0	0	0	0	0	0	0	0	0	0.007359	0	0.015736	Bacteria	Bacteroidetes	Bacteroidia	Bacteroidales	Prevotellaceae	Prevotella_9
ASV000985	25	0	0	0	0	0	0	15	0	0	0	0	0	0	0	10	0	0	0	0	0	0	0.014139	0	0	0	0	0	0	0	0.009257	Bacteria	Proteobacteria	Deltaproteobacteria	Bradymonadales
ASV000986	25	6	11	0	0	8	0	0	0	0	0	0	0	0	0	0	0.00511	0.009818	0	0	0.007184	0	0	0	0	0	0	0	0	0	0	Bacteria	Firmicutes	Bacilli
ASV000987	25	0	0	0	0	0	0	0	0	0	0	25	0	0	0	0	0	0	0	0	0	0	0	0	0	0	0.023168	0	0	0	0	Bacteria	Firmicutes	Erysipelotrichia	Erysipelotrichales	Erysipelotrichaceae	Faecalibaculum
ASV000988	25	0	0	0	0	0	0	0	0	0	0	0	0	0	25	0	0	0	0	0	0	0	0	0	0	0	0	0	0	0.02335	0	Bacteria	Firmicutes	Clostridia	Clostridiales	Clostridiales_vadinBB60_group
ASV000989	25	0	0	0	0	0	0	0	25	0	0	0	0	0	0	0	0	0	0	0	0	0	0	0.021578	0	0	0	0	0	0	0	Bacteria	Firmicutes
ASV000990	25	0	0	0	0	0	13	0	0	0	0	0	4	0	0	8	0	0	0	0	0	0.013426	0	0	0	0	0	0.003575	0	0	0.007405	Bacteria	Bacteroidetes	Bacteroidia	Bacteroidales	Prevotellaceae
ASV000991	25	0	0	0	0	0	0	0	0	0	0	0	0	0	0	25	0	0	0	0	0	0	0	0	0	0	0	0	0	0	0.023142	Bacteria	Firmicutes	Bacilli	Lactobacillales	Lactobacillaceae	Lactobacillus
ASV000992	25	0	0	0	0	0	0	0	0	0	0	0	0	25	0	0	0	0	0	0	0	0	0	0	0	0	0	0	0.022998	0	0	Bacteria	Firmicutes	Clostridia	Clostridiales	Clostridiaceae_1	Clostridium_sensu_stricto_1
ASV000993	25	0	0	0	0	0	16	0	0	0	0	0	0	0	0	9	0	0	0	0	0	0.016524	0	0	0	0	0	0	0	0	0.008331	Bacteria	Firmicutes	Bacilli
ASV000994	25	0	0	0	0	0	0	0	22	3	0	0	0	0	0	0	0	0	0	0	0	0	0	0.018988	0.003222	0	0	0	0	0	0	Bacteria	Cyanobacteria	Oxyphotobacteria	Chloroplast
ASV000995	25	0	0	0	0	0	0	0	0	25	0	0	0	0	0	0	0	0	0	0	0	0	0	0	0.026853	0	0	0	0	0	0	Bacteria	Bacteroidetes	Bacteroidia	Bacteroidales	Bacteroidaceae	Bacteroides
ASV000996	25	0	0	0	0	0	0	0	0	0	25	0	0	0	0	0	0	0	0	0	0	0	0	0	0	0.024795	0	0	0	0	0	Bacteria	Firmicutes	Bacilli	Bacillales	Bacillaceae	Alteribacillus
ASV000997	25	0	0	0	0	0	0	0	0	0	0	0	0	0	25	0	0	0	0	0	0	0	0	0	0	0	0	0	0	0.02335	0	Bacteria	Firmicutes
ASV000998	25	0	0	0	0	0	0	0	0	0	25	0	0	0	0	0	0	0	0	0	0	0	0	0	0	0.024795	0	0	0	0	0	Bacteria	Proteobacteria	Gammaproteobacteria
ASV000999	25	0	0	0	0	0	25	0	0	0	0	0	0	0	0	0	0	0	0	0	0	0.025819	0	0	0	0	0	0	0	0	0	Bacteria	Bacteroidetes	Bacteroidia	Bacteroidales	Muribaculaceae
ASV001000	25	0	0	0	0	0	0	0	25	0	0	0	0	0	0	0	0	0	0	0	0	0	0	0.021578	0	0	0	0	0	0	0	Bacteria	Firmicutes	Bacilli	Lactobacillales	Lactobacillaceae	Lactobacillus
ASV001001	25	0	0	0	0	0	0	7	18	0	0	0	0	0	0	0	0	0	0	0	0	0	0.006598	0.015536	0	0	0	0	0	0	0	Bacteria	Proteobacteria	Gammaproteobacteria	Enterobacteriales	Enterobacteriaceae	Lelliottia
ASV001002	25	0	0	0	0	0	0	9	12	0	0	0	0	4	0	0	0	0	0	0	0	0	0.008483	0.010357	0	0	0	0	0.00368	0	0	Bacteria	Firmicutes	Clostridia	Clostridiales	Ruminococcaceae	Faecalibacterium
ASV001003	25	0	0	0	0	0	0	0	0	0	0	25	0	0	0	0	0	0	0	0	0	0	0	0	0	0	0.023168	0	0	0	0	Bacteria	Bacteroidetes	Bacteroidia	Bacteroidales	Muribaculaceae
ASV001004	25	0	0	0	0	0	0	0	12	0	0	13	0	0	0	0	0	0	0	0	0	0	0	0.010357	0	0	0.012048	0	0	0	0	Bacteria	Proteobacteria
ASV001005	24	0	0	0	0	0	0	24	0	0	0	0	0	0	0	0	0	0	0	0	0	0	0.022623	0	0	0	0	0	0	0	0	Bacteria	Proteobacteria	Gammaproteobacteria	Pseudomonadales	Pseudomonadaceae
ASV001006	24	0	0	0	0	0	0	0	0	0	0	0	0	0	0	24	0	0	0	0	0	0	0	0	0	0	0	0	0	0	0.022216	Bacteria	Firmicutes	Erysipelotrichia	Erysipelotrichales	Erysipelotrichaceae
ASV001007	24	0	0	0	0	0	0	0	0	0	24	0	0	0	0	0	0	0	0	0	0	0	0	0	0	0.023803	0	0	0	0	0	Bacteria	Proteobacteria	Gammaproteobacteria	Pseudomonadales	Moraxellaceae	Psychrobacter
ASV001008	24	0	0	0	0	0	0	0	0	24	0	0	0	0	0	0	0	0	0	0	0	0	0	0	0.025779	0	0	0	0	0	0	Bacteria	Firmicutes	Bacilli	Lactobacillales
ASV001009	24	0	0	0	0	0	24	0	0	0	0	0	0	0	0	0	0	0	0	0	0	0.024786	0	0	0	0	0	0	0	0	0	Bacteria	Bacteroidetes	Bacteroidia	Bacteroidales	Muribaculaceae
ASV001010	24	0	0	0	0	0	0	0	0	0	0	0	0	24	0	0	0	0	0	0	0	0	0	0	0	0	0	0	0.022078	0	0	Bacteria	Bacteroidetes	Bacteroidia	Bacteroidales	Muribaculaceae	Muribaculum	Parabacteroides_sp_YL27
ASV001011	24	0	0	0	0	0	0	0	24	0	0	0	0	0	0	0	0	0	0	0	0	0	0	0.020715	0	0	0	0	0	0	0	Bacteria
ASV001012	24	6	0	0	0	0	0	0	7	0	11	0	0	0	0	0	0.00511	0	0	0	0	0	0	0.006042	0	0.01091	0	0	0	0	0	Bacteria	Proteobacteria	Gammaproteobacteria	Betaproteobacteriales	Burkholderiaceae	Comamonas	Comamonas_testosteroni
ASV001013	24	0	0	0	0	0	0	0	0	0	0	0	24	0	0	0	0	0	0	0	0	0	0	0	0	0	0	0.021453	0	0	0	Bacteria	Bacteroidetes	Bacteroidia	Bacteroidales	Muribaculaceae
ASV001014	24	0	0	0	0	0	0	0	0	0	0	0	0	24	0	0	0	0	0	0	0	0	0	0	0	0	0	0	0.022078	0	0	Bacteria	Firmicutes	Bacilli	Lactobacillales	Lactobacillaceae	Lactobacillus	Lactobacillus_reuteri
ASV001015	24	0	0	0	0	0	0	0	0	24	0	0	0	0	0	0	0	0	0	0	0	0	0	0	0.025779	0	0	0	0	0	0	Bacteria	Bacteroidetes	Bacteroidia
ASV001016	24	0	0	0	0	24	0	0	0	0	0	0	0	0	0	0	0	0	0	0	0.021551	0	0	0	0	0	0	0	0	0	0	Bacteria
ASV001017	24	0	0	0	0	0	7	0	0	17	0	0	0	0	0	0	0	0	0	0	0	0.007229	0	0	0.01826	0	0	0	0	0	0	Bacteria	Proteobacteria
ASV001018	24	0	0	0	0	0	0	24	0	0	0	0	0	0	0	0	0	0	0	0	0	0	0.022623	0	0	0	0	0	0	0	0	Bacteria	Firmicutes
ASV001019	24	0	0	0	0	0	0	0	0	0	0	0	0	0	0	24	0	0	0	0	0	0	0	0	0	0	0	0	0	0	0.022216	Bacteria	Bacteroidetes	Bacteroidia	Bacteroidales	Tannerellaceae	Parabacteroides
ASV001020	24	0	0	0	0	0	0	0	0	0	0	0	24	0	0	0	0	0	0	0	0	0	0	0	0	0	0	0.021453	0	0	0	Bacteria	Firmicutes	Bacilli	Lactobacillales	Enterococcaceae	Enterococcus
ASV001021	24	0	0	0	0	0	0	0	0	0	24	0	0	0	0	0	0	0	0	0	0	0	0	0	0	0.023803	0	0	0	0	0	Bacteria	Proteobacteria	Gammaproteobacteria
ASV001022	24	0	0	0	0	0	0	0	0	0	0	0	0	0	0	24	0	0	0	0	0	0	0	0	0	0	0	0	0	0	0.022216	Bacteria	Proteobacteria	Alphaproteobacteria	Caulobacterales	Hyphomonadaceae	Hyphomonas
ASV001023	24	0	0	0	0	0	0	0	0	24	0	0	0	0	0	0	0	0	0	0	0	0	0	0	0.025779	0	0	0	0	0	0	Bacteria
ASV001024	24	0	0	0	0	0	0	6	0	0	0	0	18	0	0	0	0	0	0	0	0	0	0.005656	0	0	0	0	0.016089	0	0	0	Bacteria	Bacteroidetes	Bacteroidia	Bacteroidales	Muribaculaceae
ASV001025	24	0	0	0	0	0	0	0	0	0	0	0	0	0	0	24	0	0	0	0	0	0	0	0	0	0	0	0	0	0	0.022216	Bacteria	Bacteroidetes	Bacteroidia	Bacteroidales	Prevotellaceae
ASV001026	24	0	0	0	0	0	0	0	0	0	0	0	0	0	24	0	0	0	0	0	0	0	0	0	0	0	0	0	0	0.022416	0	Bacteria	Firmicutes	Erysipelotrichia	Erysipelotrichales	Erysipelotrichaceae	Dubosiella
ASV001027	24	0	0	0	0	0	0	0	0	0	0	0	0	0	0	24	0	0	0	0	0	0	0	0	0	0	0	0	0	0	0.022216	Bacteria	Firmicutes	Erysipelotrichia	Erysipelotrichales	Erysipelotrichaceae	Dubosiella
ASV001028	24	0	0	24	0	0	0	0	0	0	0	0	0	0	0	0	0	0	0.021388	0	0	0	0	0	0	0	0	0	0	0	0	Bacteria	Proteobacteria	Gammaproteobacteria	Pseudomonadales	Pseudomonadaceae	Pseudomonas	Pseudomonas_veronii
ASV001029	24	0	0	0	0	0	0	0	17	7	0	0	0	0	0	0	0	0	0	0	0	0	0	0.014673	0.007519	0	0	0	0	0	0	Bacteria
ASV001030	24	0	0	0	0	0	0	7	0	0	0	0	2	0	0	15	0	0	0	0	0	0	0.006598	0	0	0	0	0.001788	0	0	0.013885	Bacteria	Bacteroidetes	Bacteroidia	Chitinophagales	Saprospiraceae
ASV001031	24	0	0	0	0	0	0	0	0	0	0	0	24	0	0	0	0	0	0	0	0	0	0	0	0	0	0	0.021453	0	0	0	Bacteria	Bacteroidetes	Bacteroidia	Bacteroidales	Muribaculaceae
ASV001032	24	0	0	0	0	0	0	0	9	9	0	0	6	0	0	0	0	0	0	0	0	0	0	0.007768	0.009667	0	0	0.005363	0	0	0	Bacteria	Epsilonbacteraeota	Campylobacteria	Campylobacterales	Helicobacteraceae	Helicobacter	Helicobacter_sp_MIT_03-1616
ASV001033	23	0	0	0	0	0	23	0	0	0	0	0	0	0	0	0	0	0	0	0	0	0.023753	0	0	0	0	0	0	0	0	0	Bacteria	Firmicutes	Clostridia	Clostridiales	Ruminococcaceae
ASV001034	23	0	0	0	0	0	0	0	0	0	0	0	0	0	0	23	0	0	0	0	0	0	0	0	0	0	0	0	0	0	0.02129	Bacteria	Bacteroidetes	Bacteroidia	Bacteroidales	Muribaculaceae
ASV001035	23	0	0	0	0	0	0	0	0	0	0	0	11	12	0	0	0	0	0	0	0	0	0	0	0	0	0	0.009832	0.011039	0	0	Bacteria
ASV001036	23	0	0	0	0	0	0	0	23	0	0	0	0	0	0	0	0	0	0	0	0	0	0	0.019852	0	0	0	0	0	0	0	Bacteria	Firmicutes	Erysipelotrichia	Erysipelotrichales	Erysipelotrichaceae	Dubosiella
ASV001037	23	0	0	0	0	0	4	0	0	0	0	0	7	12	0	0	0	0	0	0	0	0.004131	0	0	0	0	0	0.006257	0.011039	0	0	Bacteria	Bacteroidetes	Bacteroidia	Bacteroidales	Tannerellaceae	Parabacteroides
ASV001038	23	0	0	0	0	0	0	0	23	0	0	0	0	0	0	0	0	0	0	0	0	0	0	0.019852	0	0	0	0	0	0	0	Bacteria	Verrucomicrobia	Verrucomicrobiae	Verrucomicrobiales	Verrucomicrobiaceae
ASV001039	23	0	0	0	0	0	0	0	0	0	0	0	0	0	23	0	0	0	0	0	0	0	0	0	0	0	0	0	0	0.021482	0	Bacteria	Firmicutes	Erysipelotrichia	Erysipelotrichales	Erysipelotrichaceae
ASV001040	23	0	0	0	0	0	0	0	0	0	0	0	10	13	0	0	0	0	0	0	0	0	0	0	0	0	0	0.008939	0.011959	0	0	Bacteria	Bacteroidetes	Bacteroidia	Bacteroidales	Prevotellaceae	Prevotellaceae_UCG-001
ASV001041	23	0	0	0	0	0	0	0	0	23	0	0	0	0	0	0	0	0	0	0	0	0	0	0	0.024705	0	0	0	0	0	0	Bacteria	Bacteroidetes	Bacteroidia
ASV001042	23	0	0	11	12	0	0	0	0	0	0	0	0	0	0	0	0	0	0.009803	0.010135	0	0	0	0	0	0	0	0	0	0	0	Bacteria	Proteobacteria	Alphaproteobacteria	Rhodobacterales	Rhodobacteraceae	Paracoccus
ASV001043	23	0	0	0	0	0	23	0	0	0	0	0	0	0	0	0	0	0	0	0	0	0.023753	0	0	0	0	0	0	0	0	0	Bacteria	Firmicutes	Bacilli	Lactobacillales	Lactobacillaceae	Lactobacillus
ASV001044	23	0	0	0	0	0	0	0	0	0	0	0	0	23	0	0	0	0	0	0	0	0	0	0	0	0	0	0	0.021158	0	0	Bacteria	Firmicutes	Bacilli	Lactobacillales	Enterococcaceae	Enterococcus
ASV001045	23	0	0	0	0	0	0	12	11	0	0	0	0	0	0	0	0	0	0	0	0	0	0.011311	0.009494	0	0	0	0	0	0	0	Bacteria	Bacteroidetes	Bacteroidia	Cytophagales	Microscillaceae	Chryseolinea
ASV001046	23	0	0	0	0	0	0	0	0	0	0	23	0	0	0	0	0	0	0	0	0	0	0	0	0	0	0.021315	0	0	0	0	Bacteria	Proteobacteria	Gammaproteobacteria	Pseudomonadales	Moraxellaceae	Acinetobacter
ASV001047	23	0	0	0	0	0	0	0	0	0	0	0	0	23	0	0	0	0	0	0	0	0	0	0	0	0	0	0	0.021158	0	0	Bacteria	Cyanobacteria	Melainabacteria	Gastranaerophilales
ASV001048	23	0	0	0	0	0	0	0	23	0	0	0	0	0	0	0	0	0	0	0	0	0	0	0.019852	0	0	0	0	0	0	0	Bacteria	Firmicutes	Bacilli	Lactobacillales	Lactobacillaceae	Lactobacillus
ASV001049	23	0	0	0	0	0	0	0	0	0	0	0	23	0	0	0	0	0	0	0	0	0	0	0	0	0	0	0.020559	0	0	0	Bacteria	Firmicutes	Erysipelotrichia	Erysipelotrichales	Erysipelotrichaceae	Dubosiella
ASV001050	23	0	0	0	9	14	0	0	0	0	0	0	0	0	0	0	0	0	0	0.007602	0.012571	0	0	0	0	0	0	0	0	0	0	Bacteria	Firmicutes	Bacilli
ASV001051	23	0	0	0	0	0	0	0	0	0	0	0	0	23	0	0	0	0	0	0	0	0	0	0	0	0	0	0	0.021158	0	0	Bacteria	Firmicutes	Clostridia	Clostridiales	Ruminococcaceae
ASV001052	23	0	0	0	0	0	0	0	0	0	0	2	4	8	4	5	0	0	0	0	0	0	0	0	0	0	0.001853	0.003575	0.007359	0.003736	0.004628	Bacteria	Bacteroidetes	Bacteroidia	Bacteroidales	Muribaculaceae
ASV001053	23	0	0	0	0	0	0	0	23	0	0	0	0	0	0	0	0	0	0	0	0	0	0	0.019852	0	0	0	0	0	0	0	Bacteria	Firmicutes	Bacilli	Bacillales	Planococcaceae	Kurthia
ASV001054	23	0	0	0	0	0	0	0	23	0	0	0	0	0	0	0	0	0	0	0	0	0	0	0.019852	0	0	0	0	0	0	0	Bacteria
ASV001055	23	0	0	0	0	0	0	6	0	3	0	7	0	0	7	0	0	0	0	0	0	0	0.005656	0	0.003222	0	0.006487	0	0	0.006538	0	Bacteria	Firmicutes	Erysipelotrichia	Erysipelotrichales	Erysipelotrichaceae	Erysipelatoclostridium
ASV001056	23	0	0	0	0	0	0	0	0	0	0	23	0	0	0	0	0	0	0	0	0	0	0	0	0	0	0.021315	0	0	0	0	Bacteria
ASV001057	23	0	0	0	0	0	0	0	0	0	0	0	23	0	0	0	0	0	0	0	0	0	0	0	0	0	0	0.020559	0	0	0	Bacteria	Bacteroidetes	Bacteroidia	Bacteroidales	Muribaculaceae
ASV001058	23	0	0	0	0	0	23	0	0	0	0	0	0	0	0	0	0	0	0	0	0	0.023753	0	0	0	0	0	0	0	0	0	Bacteria	Firmicutes	Bacilli	Bacillales	Thermoactinomycetaceae	Planifilum
ASV001059	23	0	0	0	0	0	18	0	0	0	5	0	0	0	0	0	0	0	0	0	0	0.018589	0	0	0	0.004959	0	0	0	0	0	Bacteria	Bacteroidetes	Bacteroidia	Bacteroidales	Muribaculaceae
ASV001060	23	0	0	0	0	0	23	0	0	0	0	0	0	0	0	0	0	0	0	0	0	0.023753	0	0	0	0	0	0	0	0	0	Bacteria
ASV001061	23	0	0	0	0	0	0	0	0	23	0	0	0	0	0	0	0	0	0	0	0	0	0	0	0.024705	0	0	0	0	0	0	Bacteria	Proteobacteria	Gammaproteobacteria
ASV001062	23	0	0	0	0	0	0	0	0	0	0	0	0	0	0	23	0	0	0	0	0	0	0	0	0	0	0	0	0	0	0.02129	Bacteria	Bacteroidetes	Bacteroidia	Bacteroidales	Prevotellaceae	Prevotella_9
ASV001063	23	0	0	0	0	0	0	0	10	0	0	0	0	0	3	10	0	0	0	0	0	0	0	0.008631	0	0	0	0	0	0.002802	0.009257	Bacteria	Proteobacteria	Alphaproteobacteria	Rhizobiales	Rhizobiaceae	Hoeflea
ASV001064	23	0	0	0	0	0	0	0	0	0	0	23	0	0	0	0	0	0	0	0	0	0	0	0	0	0	0.021315	0	0	0	0	Bacteria	Bacteroidetes	Bacteroidia	Bacteroidales	Muribaculaceae
ASV001065	23	0	0	0	0	0	0	0	0	23	0	0	0	0	0	0	0	0	0	0	0	0	0	0	0.024705	0	0	0	0	0	0	Bacteria	Firmicutes	Bacilli
ASV001066	23	0	0	0	0	0	23	0	0	0	0	0	0	0	0	0	0	0	0	0	0	0.023753	0	0	0	0	0	0	0	0	0	Bacteria	Firmicutes	Clostridia	Clostridiales	Ruminococcaceae	Ruminiclostridium_9
ASV001067	23	0	0	0	0	0	23	0	0	0	0	0	0	0	0	0	0	0	0	0	0	0.023753	0	0	0	0	0	0	0	0	0	Bacteria
ASV001068	23	0	0	0	0	0	0	0	0	0	0	0	23	0	0	0	0	0	0	0	0	0	0	0	0	0	0	0.020559	0	0	0	Bacteria
ASV001069	23	0	0	0	0	0	0	0	0	0	0	0	0	0	23	0	0	0	0	0	0	0	0	0	0	0	0	0	0	0.021482	0	Bacteria	Firmicutes	Erysipelotrichia	Erysipelotrichales	Erysipelotrichaceae	Dubosiella
ASV001070	23	0	0	0	0	0	0	8	15	0	0	0	0	0	0	0	0	0	0	0	0	0	0.007541	0.012947	0	0	0	0	0	0	0	Bacteria	Bacteroidetes	Bacteroidia	Flavobacteriales	NS9_marine_group
ASV001071	23	0	0	0	0	0	0	0	23	0	0	0	0	0	0	0	0	0	0	0	0	0	0	0.019852	0	0	0	0	0	0	0	Bacteria	Firmicutes	Clostridia	Clostridiales	Lachnospiraceae	Lachnospiraceae_NK4A136_group
ASV001072	23	0	0	0	0	0	0	0	0	0	0	0	0	23	0	0	0	0	0	0	0	0	0	0	0	0	0	0	0.021158	0	0	Bacteria	Firmicutes	Erysipelotrichia	Erysipelotrichales	Erysipelotrichaceae
ASV001073	23	0	0	0	0	0	0	0	0	0	0	0	23	0	0	0	0	0	0	0	0	0	0	0	0	0	0	0.020559	0	0	0	Bacteria	Proteobacteria	Gammaproteobacteria	Pseudomonadales	Moraxellaceae	Acinetobacter
ASV001074	23	0	0	0	0	0	0	7	0	0	0	0	0	0	0	16	0	0	0	0	0	0	0.006598	0	0	0	0	0	0	0	0.014811	Bacteria	Firmicutes	Bacilli	Lactobacillales	Lactobacillaceae	Lactobacillus	Lactobacillus_plantarum
ASV001075	23	0	0	0	0	0	0	0	0	0	0	23	0	0	0	0	0	0	0	0	0	0	0	0	0	0	0.021315	0	0	0	0	Bacteria	Bacteroidetes	Bacteroidia	Bacteroidales	Muribaculaceae
ASV001076	23	0	0	0	0	0	0	0	0	0	0	0	0	23	0	0	0	0	0	0	0	0	0	0	0	0	0	0	0.021158	0	0	Bacteria	Proteobacteria	Gammaproteobacteria	Betaproteobacteriales	Burkholderiaceae	Comamonas
ASV001077	23	0	0	17	0	0	0	0	0	0	0	0	0	0	6	0	0	0	0.01515	0	0	0	0	0	0	0	0	0	0	0.005604	0	Bacteria	Actinobacteria	Rubrobacteria	Rubrobacterales	Rubrobacteriaceae	Rubrobacter	Rubrobacter_sp_LYG58
ASV001078	23	0	0	0	0	0	0	0	23	0	0	0	0	0	0	0	0	0	0	0	0	0	0	0.019852	0	0	0	0	0	0	0	Bacteria	Bacteroidetes	Bacteroidia	Bacteroidales	Muribaculaceae
ASV001079	22	0	0	0	0	0	0	0	0	0	0	0	0	0	0	22	0	0	0	0	0	0	0	0	0	0	0	0	0	0	0.020365	Bacteria	Bacteroidetes	Bacteroidia	Bacteroidales	Muribaculaceae
ASV001080	22	0	0	0	0	0	0	0	0	0	0	0	0	22	0	0	0	0	0	0	0	0	0	0	0	0	0	0	0.020238	0	0	Bacteria	Proteobacteria	Gammaproteobacteria
ASV001081	22	0	0	0	0	0	0	0	0	0	0	0	0	0	16	6	0	0	0	0	0	0	0	0	0	0	0	0	0	0.014944	0.005554	Bacteria	Proteobacteria	Alphaproteobacteria	Rhodospirillales
ASV001082	22	0	0	0	0	0	22	0	0	0	0	0	0	0	0	0	0	0	0	0	0	0.02272	0	0	0	0	0	0	0	0	0	Bacteria	Actinobacteria	Coriobacteriia	Coriobacteriales	Eggerthellaceae
ASV001083	22	0	0	0	0	0	0	8	0	5	0	0	0	0	0	9	0	0	0	0	0	0	0.007541	0	0.005371	0	0	0	0	0	0.008331	Bacteria	Proteobacteria	Gammaproteobacteria	Enterobacteriales	Enterobacteriaceae	Hafnia-Obesumbacterium
ASV001084	22	0	0	0	0	0	0	0	0	0	0	22	0	0	0	0	0	0	0	0	0	0	0	0	0	0	0.020388	0	0	0	0	Bacteria	Proteobacteria	Deltaproteobacteria	Desulfovibrionales	Desulfovibrionaceae	Desulfovibrio
ASV001085	22	0	0	0	0	0	0	0	0	0	8	0	7	0	7	0	0	0	0	0	0	0	0	0	0	0.007934	0	0.006257	0	0.006538	0	Bacteria	Firmicutes	Clostridia	Clostridiales	Lachnospiraceae
ASV001086	22	0	0	0	0	0	0	0	0	0	0	0	0	0	22	0	0	0	0	0	0	0	0	0	0	0	0	0	0	0.020548	0	Bacteria	Firmicutes	Clostridia	Clostridiales	Ruminococcaceae	Ruminococcus_1	Ruminococcus_flavefaciens
ASV001087	22	0	0	0	0	0	22	0	0	0	0	0	0	0	0	0	0	0	0	0	0	0.02272	0	0	0	0	0	0	0	0	0	Bacteria	Actinobacteria	Actinobacteria	Micrococcales	Intrasporangiaceae	Ornithinicoccus
ASV001088	22	0	0	0	0	0	0	0	22	0	0	0	0	0	0	0	0	0	0	0	0	0	0	0.018988	0	0	0	0	0	0	0	Bacteria	Proteobacteria	Alphaproteobacteria	Sphingomonadales	Sphingomonadaceae	Sphingomonas
ASV001089	22	0	0	0	0	0	0	0	0	22	0	0	0	0	0	0	0	0	0	0	0	0	0	0	0.023631	0	0	0	0	0	0	Bacteria	Proteobacteria	Gammaproteobacteria	Pseudomonadales	Moraxellaceae	Acinetobacter
ASV001090	22	0	0	0	0	0	0	14	0	0	8	0	0	0	0	0	0	0	0	0	0	0	0.013196	0	0	0.007934	0	0	0	0	0	Bacteria	Bacteroidetes	Bacteroidia	Bacteroidales	Muribaculaceae	Muribaculum
ASV001091	22	0	0	0	0	8	0	0	0	2	0	0	0	0	0	12	0	0	0	0	0.007184	0	0	0	0.002148	0	0	0	0	0	0.011108	Bacteria	Planctomycetes	Planctomycetacia	Pirellulales	Pirellulaceae	Pir4_lineage
ASV001092	22	0	0	0	0	0	0	0	0	0	0	22	0	0	0	0	0	0	0	0	0	0	0	0	0	0	0.020388	0	0	0	0	Bacteria	Patescibacteria	Saccharimonadia	Saccharimonadales	Saccharimonadaceae	Candidatus_Saccharimonas
ASV001093	22	0	0	0	0	0	0	0	0	0	0	0	18	0	4	0	0	0	0	0	0	0	0	0	0	0	0	0.016089	0	0.003736	0	Bacteria	Bacteroidetes	Bacteroidia	Bacteroidales	Muribaculaceae
ASV001094	22	0	0	0	0	0	0	0	0	0	0	22	0	0	0	0	0	0	0	0	0	0	0	0	0	0	0.020388	0	0	0	0	Bacteria	Firmicutes	Bacilli	Lactobacillales	Lactobacillaceae	Lactobacillus
ASV001095	22	0	0	0	0	0	0	0	0	22	0	0	0	0	0	0	0	0	0	0	0	0	0	0	0.023631	0	0	0	0	0	0	Bacteria	Bacteroidetes	Bacteroidia	Flavobacteriales	Flavobacteriaceae	Myroides	Myroides_sp_TF3-37
ASV001096	22	0	0	0	0	0	5	8	0	0	0	0	0	0	0	9	0	0	0	0	0	0.005164	0.007541	0	0	0	0	0	0	0	0.008331	Bacteria	Proteobacteria	Gammaproteobacteria	Xanthomonadales	Xanthomonadaceae	Pseudoxanthomonas	Pseudoxanthomonas_sp_enrichment_culture
ASV001097	22	0	0	22	0	0	0	0	0	0	0	0	0	0	0	0	0	0	0.019606	0	0	0	0	0	0	0	0	0	0	0	0	Bacteria	Proteobacteria	Gammaproteobacteria	Betaproteobacteriales	Burkholderiaceae	Massilia
ASV001098	22	0	0	0	0	0	0	22	0	0	0	0	0	0	0	0	0	0	0	0	0	0	0.020737	0	0	0	0	0	0	0	0	Bacteria	Bacteroidetes	Bacteroidia	Bacteroidales	Muribaculaceae
ASV001099	22	0	0	14	0	0	0	0	0	0	0	0	8	0	0	0	0	0	0.012476	0	0	0	0	0	0	0	0	0.007151	0	0	0	Bacteria	Proteobacteria	Alphaproteobacteria	Rhizobiales	Beijerinckiaceae	Methylobacterium
ASV001100	22	0	0	0	0	0	22	0	0	0	0	0	0	0	0	0	0	0	0	0	0	0.02272	0	0	0	0	0	0	0	0	0	Bacteria	Bacteroidetes	Bacteroidia	Bacteroidales	Muribaculaceae	Muribaculum	Parabacteroides_sp_YL27
ASV001101	22	0	0	0	0	0	0	0	0	0	0	0	0	0	0	22	0	0	0	0	0	0	0	0	0	0	0	0	0	0	0.020365	Bacteria	Bacteroidetes	Bacteroidia	Bacteroidales	Muribaculaceae
ASV001102	22	0	0	0	0	0	0	0	0	0	0	0	5	0	5	12	0	0	0	0	0	0	0	0	0	0	0	0.004469	0	0.00467	0.011108	Bacteria	Bacteroidetes	Bacteroidia	Bacteroidales
ASV001103	22	0	0	0	0	0	0	0	0	0	22	0	0	0	0	0	0	0	0	0	0	0	0	0	0	0.021819	0	0	0	0	0	Bacteria	Bacteroidetes	Bacteroidia	Bacteroidales	Muribaculaceae	Muribaculum	Parabacteroides_sp_YL27
ASV001104	22	0	0	0	0	0	0	0	0	0	22	0	0	0	0	0	0	0	0	0	0	0	0	0	0	0.021819	0	0	0	0	0	Bacteria	Proteobacteria	Gammaproteobacteria	Pseudomonadales	Moraxellaceae	Psychrobacter
ASV001105	22	0	0	0	0	0	0	0	0	0	0	0	0	0	5	17	0	0	0	0	0	0	0	0	0	0	0	0	0	0.00467	0.015736	Bacteria	Firmicutes	Clostridia	Clostridiales	Ruminococcaceae	Fastidiosipila
ASV001106	22	0	0	0	0	0	0	0	22	0	0	0	0	0	0	0	0	0	0	0	0	0	0	0.018988	0	0	0	0	0	0	0	Bacteria	Proteobacteria	Gammaproteobacteria	Pseudomonadales	Moraxellaceae	Acinetobacter
ASV001107	22	0	0	0	0	0	0	0	0	0	0	0	0	22	0	0	0	0	0	0	0	0	0	0	0	0	0	0	0.020238	0	0	Bacteria	Firmicutes	Bacilli	Lactobacillales
ASV001108	22	0	0	0	0	0	22	0	0	0	0	0	0	0	0	0	0	0	0	0	0	0.02272	0	0	0	0	0	0	0	0	0	Bacteria	Bacteroidetes	Bacteroidia	Bacteroidales	Muribaculaceae
ASV001109	22	0	0	0	0	0	0	0	0	0	22	0	0	0	0	0	0	0	0	0	0	0	0	0	0	0.021819	0	0	0	0	0	Bacteria	Firmicutes	Bacilli	Bacillales	Bacillaceae	Alteribacillus
ASV001110	22	0	0	0	0	0	0	0	0	0	5	0	0	0	0	17	0	0	0	0	0	0	0	0	0	0.004959	0	0	0	0	0.015736	Bacteria	Proteobacteria	Gammaproteobacteria	Betaproteobacteriales	Rhodocyclaceae	Thauera
ASV001111	22	0	0	0	0	0	0	0	0	0	0	0	15	7	0	0	0	0	0	0	0	0	0	0	0	0	0	0.013408	0.00644	0	0	Bacteria	Proteobacteria	Gammaproteobacteria	Betaproteobacteriales	Burkholderiaceae	Parasutterella
ASV001112	22	0	0	0	0	0	0	22	0	0	0	0	0	0	0	0	0	0	0	0	0	0	0.020737	0	0	0	0	0	0	0	0	Bacteria	Firmicutes	Clostridia	Clostridiales	Clostridiaceae_1	Clostridium_sensu_stricto_1
ASV001113	22	0	0	0	0	0	10	12	0	0	0	0	0	0	0	0	0	0	0	0	0	0.010327	0.011311	0	0	0	0	0	0	0	0	Bacteria	Proteobacteria	Alphaproteobacteria	Caulobacterales	Caulobacteraceae	Brevundimonas
ASV001114	22	0	0	5	0	0	0	0	7	0	0	4	6	0	0	0	0	0	0.004456	0	0	0	0	0.006042	0	0	0.003707	0.005363	0	0	0	Bacteria	Actinobacteria	Rubrobacteria	Rubrobacterales	Rubrobacteriaceae	Rubrobacter	Rubrobacter_sp_LYG58
ASV001115	22	0	0	0	0	0	0	22	0	0	0	0	0	0	0	0	0	0	0	0	0	0	0.020737	0	0	0	0	0	0	0	0	Bacteria	Bacteroidetes	Bacteroidia	Bacteroidales	Muribaculaceae
ASV001116	22	0	0	0	0	0	0	0	0	22	0	0	0	0	0	0	0	0	0	0	0	0	0	0	0.023631	0	0	0	0	0	0	Bacteria	Proteobacteria	Gammaproteobacteria	Pseudomonadales	Moraxellaceae	Psychrobacter
ASV001117	22	0	0	0	0	0	0	0	0	0	0	22	0	0	0	0	0	0	0	0	0	0	0	0	0	0	0.020388	0	0	0	0	Bacteria
ASV001118	22	0	0	0	0	0	0	0	0	22	0	0	0	0	0	0	0	0	0	0	0	0	0	0	0.023631	0	0	0	0	0	0	Bacteria	Firmicutes	Bacilli	Lactobacillales	Enterococcaceae	Enterococcus
ASV001119	22	0	0	0	0	0	0	0	0	0	0	0	22	0	0	0	0	0	0	0	0	0	0	0	0	0	0	0.019665	0	0	0	Bacteria	Bacteroidetes	Bacteroidia	Bacteroidales	Muribaculaceae
ASV001120	22	0	0	0	0	0	0	0	0	0	0	0	0	22	0	0	0	0	0	0	0	0	0	0	0	0	0	0	0.020238	0	0	Bacteria
ASV001121	22	0	0	0	0	0	0	0	0	0	0	0	0	0	0	22	0	0	0	0	0	0	0	0	0	0	0	0	0	0	0.020365	Bacteria	Epsilonbacteraeota	Campylobacteria	Campylobacterales	Helicobacteraceae	Helicobacter	Helicobacter_sp_MIT_03-1616
ASV001122	22	0	0	0	0	0	22	0	0	0	0	0	0	0	0	0	0	0	0	0	0	0.02272	0	0	0	0	0	0	0	0	0	Bacteria	Proteobacteria	Gammaproteobacteria
ASV001123	22	0	0	0	0	0	0	0	0	0	22	0	0	0	0	0	0	0	0	0	0	0	0	0	0	0.021819	0	0	0	0	0	Bacteria	Bacteroidetes	Bacteroidia	Bacteroidales	Muribaculaceae
ASV001124	22	0	0	0	0	0	0	0	0	0	0	0	22	0	0	0	0	0	0	0	0	0	0	0	0	0	0	0.019665	0	0	0	Bacteria	Bacteroidetes	Bacteroidia	Bacteroidales	Muribaculaceae
ASV001125	21	0	0	0	0	0	0	0	0	0	0	0	21	0	0	0	0	0	0	0	0	0	0	0	0	0	0	0.018771	0	0	0	Bacteria	Bacteroidetes	Bacteroidia	Bacteroidales	Muribaculaceae
ASV001126	21	0	0	0	0	0	0	0	0	0	0	0	0	0	0	21	0	0	0	0	0	0	0	0	0	0	0	0	0	0	0.019439	Bacteria	Proteobacteria	Gammaproteobacteria	Pseudomonadales	Moraxellaceae	Acinetobacter
ASV001127	21	0	0	0	0	0	0	0	0	0	0	0	21	0	0	0	0	0	0	0	0	0	0	0	0	0	0	0.018771	0	0	0	Bacteria	Firmicutes	Erysipelotrichia	Erysipelotrichales	Erysipelotrichaceae	Turicibacter
ASV001128	21	0	0	0	0	0	0	9	0	0	0	0	0	0	0	12	0	0	0	0	0	0	0.008483	0	0	0	0	0	0	0	0.011108	Bacteria	Bacteroidetes	Bacteroidia	Chitinophagales
ASV001129	21	0	0	0	0	0	0	0	21	0	0	0	0	0	0	0	0	0	0	0	0	0	0	0.018125	0	0	0	0	0	0	0	Bacteria	Firmicutes	Bacilli	Bacillales
ASV001130	21	0	0	0	0	0	0	0	0	21	0	0	0	0	0	0	0	0	0	0	0	0	0	0	0.022557	0	0	0	0	0	0	Bacteria	Proteobacteria	Gammaproteobacteria	Pseudomonadales	Pseudomonadaceae	Pseudomonas
ASV001131	21	0	0	0	0	0	0	0	0	0	0	0	0	0	0	21	0	0	0	0	0	0	0	0	0	0	0	0	0	0	0.019439	Bacteria	Firmicutes	Clostridia	Clostridiales	Ruminococcaceae	Ruminococcaceae_UCG-014
ASV001132	21	0	0	0	0	0	21	0	0	0	0	0	0	0	0	0	0	0	0	0	0	0.021688	0	0	0	0	0	0	0	0	0	Bacteria	Bacteroidetes	Bacteroidia	Bacteroidales	Muribaculaceae
ASV001133	21	0	0	0	0	0	0	0	0	0	21	0	0	0	0	0	0	0	0	0	0	0	0	0	0	0.020828	0	0	0	0	0	Bacteria	Firmicutes	Erysipelotrichia	Erysipelotrichales	Erysipelotrichaceae
ASV001134	21	0	0	0	0	0	0	0	0	0	0	0	21	0	0	0	0	0	0	0	0	0	0	0	0	0	0	0.018771	0	0	0	Bacteria	Bacteroidetes	Bacteroidia	Bacteroidales	Muribaculaceae
ASV001135	21	0	0	0	0	0	21	0	0	0	0	0	0	0	0	0	0	0	0	0	0	0.021688	0	0	0	0	0	0	0	0	0	Bacteria	Firmicutes	Bacilli	Lactobacillales	Lactobacillaceae	Lactobacillus
ASV001136	21	0	0	0	0	0	0	0	0	0	0	0	0	0	0	21	0	0	0	0	0	0	0	0	0	0	0	0	0	0	0.019439	Bacteria	Bacteroidetes	Bacteroidia	Bacteroidales	Muribaculaceae
ASV001137	21	0	0	0	0	0	0	0	0	0	0	0	0	0	21	0	0	0	0	0	0	0	0	0	0	0	0	0	0	0.019614	0	Bacteria	Bacteroidetes	Bacteroidia	Bacteroidales	Muribaculaceae
ASV001138	21	0	0	0	0	0	0	13	0	0	0	0	0	0	8	0	0	0	0	0	0	0	0.012254	0	0	0	0	0	0	0.007472	0	Bacteria	Proteobacteria	Alphaproteobacteria	Micavibrionales
ASV001139	21	0	0	0	0	0	0	0	0	0	0	0	0	0	0	21	0	0	0	0	0	0	0	0	0	0	0	0	0	0	0.019439	Bacteria	Firmicutes	Bacilli	Bacillales	Planococcaceae
ASV001140	21	0	5	0	0	0	0	0	3	0	0	0	7	0	0	6	0	0.004463	0	0	0	0	0	0.002589	0	0	0	0.006257	0	0	0.005554	Bacteria	Actinobacteria	Actinobacteria	Propionibacteriales	Propionibacteriaceae	Cutibacterium
ASV001141	21	0	0	0	0	0	0	0	21	0	0	0	0	0	0	0	0	0	0	0	0	0	0	0.018125	0	0	0	0	0	0	0	Bacteria	Firmicutes	Bacilli	Bacillales
ASV001142	21	0	0	0	0	0	0	0	0	0	0	0	0	21	0	0	0	0	0	0	0	0	0	0	0	0	0	0	0.019319	0	0	Bacteria	Bacteroidetes	Bacteroidia	Bacteroidales	Prevotellaceae
ASV001143	21	0	0	0	0	0	0	0	0	0	0	0	11	10	0	0	0	0	0	0	0	0	0	0	0	0	0	0.009832	0.009199	0	0	Bacteria	Actinobacteria	Actinobacteria	Bifidobacteriales	Bifidobacteriaceae	Bifidobacterium
ASV001144	21	0	0	0	0	0	0	0	0	0	0	0	0	0	0	21	0	0	0	0	0	0	0	0	0	0	0	0	0	0	0.019439	Bacteria	Bacteroidetes	Bacteroidia	Bacteroidales	Prevotellaceae	Prevotella_7	Prevotella_sp_RS2
ASV001145	21	0	0	0	0	0	21	0	0	0	0	0	0	0	0	0	0	0	0	0	0	0.021688	0	0	0	0	0	0	0	0	0	Bacteria	Firmicutes	Erysipelotrichia	Erysipelotrichales	Erysipelotrichaceae	Dubosiella
ASV001146	21	0	0	0	0	0	0	0	0	0	0	21	0	0	0	0	0	0	0	0	0	0	0	0	0	0	0.019461	0	0	0	0	Bacteria	Bacteroidetes	Bacteroidia	Bacteroidales	Muribaculaceae
ASV001147	21	0	0	0	0	0	0	0	0	21	0	0	0	0	0	0	0	0	0	0	0	0	0	0	0.022557	0	0	0	0	0	0	Bacteria
ASV001148	21	0	0	0	0	0	7	0	0	0	0	14	0	0	0	0	0	0	0	0	0	0.007229	0	0	0	0	0.012974	0	0	0	0	Bacteria	Proteobacteria	Deltaproteobacteria	Desulfovibrionales	Desulfovibrionaceae	Desulfovibrio
ASV001149	21	0	0	0	0	0	0	0	3	0	0	4	14	0	0	0	0	0	0	0	0	0	0	0.002589	0	0	0.003707	0.012514	0	0	0	Bacteria	Bacteroidetes	Bacteroidia	Bacteroidales	Tannerellaceae	Parabacteroides
ASV001150	21	0	0	0	0	0	0	0	0	0	0	21	0	0	0	0	0	0	0	0	0	0	0	0	0	0	0.019461	0	0	0	0	Bacteria	Firmicutes
ASV001151	21	0	0	0	0	0	0	16	0	0	0	0	0	0	5	0	0	0	0	0	0	0	0.015082	0	0	0	0	0	0	0.00467	0	Bacteria
ASV001152	21	0	0	18	0	3	0	0	0	0	0	0	0	0	0	0	0	0	0.016041	0	0.002694	0	0	0	0	0	0	0	0	0	0	Bacteria	Proteobacteria	Gammaproteobacteria	Betaproteobacteriales	Burkholderiaceae	Massilia
ASV001153	21	0	0	0	0	0	21	0	0	0	0	0	0	0	0	0	0	0	0	0	0	0.021688	0	0	0	0	0	0	0	0	0	Bacteria	Actinobacteria	Actinobacteria	Pseudonocardiales	Pseudonocardiaceae	Pseudonocardia
ASV001154	21	0	0	0	0	0	0	0	0	0	0	0	0	0	21	0	0	0	0	0	0	0	0	0	0	0	0	0	0	0.019614	0	Bacteria	Bacteroidetes	Bacteroidia	Bacteroidales	Muribaculaceae	Muribaculum	Parabacteroides_sp_YL27
ASV001155	21	0	0	0	0	0	0	0	0	0	0	0	21	0	0	0	0	0	0	0	0	0	0	0	0	0	0	0.018771	0	0	0	Bacteria	Firmicutes	Erysipelotrichia	Erysipelotrichales	Erysipelotrichaceae	Turicibacter	Turicibacter_sp_LA61
ASV001156	21	0	0	0	0	0	17	0	0	0	0	0	0	4	0	0	0	0	0	0	0	0.017557	0	0	0	0	0	0	0.00368	0	0	Bacteria	Firmicutes	Bacilli
ASV001157	21	15	0	6	0	0	0	0	0	0	0	0	0	0	0	0	0.012776	0	0.005347	0	0	0	0	0	0	0	0	0	0	0	0	Bacteria	Tenericutes	Mollicutes	Mycoplasmatales	Mycoplasmataceae	Mycoplasma	Mycoplasma_synoviae
ASV001158	21	0	0	0	0	0	0	0	0	0	0	21	0	0	0	0	0	0	0	0	0	0	0	0	0	0	0.019461	0	0	0	0	Bacteria
ASV001159	21	0	0	0	0	0	0	0	0	0	0	0	0	0	21	0	0	0	0	0	0	0	0	0	0	0	0	0	0	0.019614	0	Bacteria	Tenericutes	Mollicutes	Izimaplasmatales
ASV001160	21	0	0	0	0	0	0	0	0	0	0	0	0	0	0	21	0	0	0	0	0	0	0	0	0	0	0	0	0	0	0.019439	Bacteria	Bacteroidetes	Bacteroidia	Bacteroidales	Muribaculaceae
ASV001161	21	0	0	0	0	0	0	0	0	21	0	0	0	0	0	0	0	0	0	0	0	0	0	0	0.022557	0	0	0	0	0	0	Bacteria	Firmicutes
ASV001162	20	0	0	0	0	0	0	0	0	0	0	0	0	0	0	20	0	0	0	0	0	0	0	0	0	0	0	0	0	0	0.018513	Bacteria	Proteobacteria	Gammaproteobacteria	Enterobacteriales	Enterobacteriaceae	Citrobacter	Citrobacter_freundii
ASV001163	20	0	0	0	0	0	0	20	0	0	0	0	0	0	0	0	0	0	0	0	0	0	0.018852	0	0	0	0	0	0	0	0	Bacteria	Firmicutes	Erysipelotrichia	Erysipelotrichales	Erysipelotrichaceae	Dubosiella
ASV001164	20	0	0	0	0	0	0	8	0	0	0	0	0	0	12	0	0	0	0	0	0	0	0.007541	0	0	0	0	0	0	0.011208	0	Bacteria	Actinobacteria	Coriobacteriia	Coriobacteriales	Eggerthellaceae	Paraeggerthella	Paraeggerthella_sp_SNR40-432
ASV001165	20	0	0	0	0	0	0	0	0	0	20	0	0	0	0	0	0	0	0	0	0	0	0	0	0	0.019836	0	0	0	0	0	Bacteria	Bacteroidetes	Bacteroidia	Bacteroidales	Rikenellaceae	Alistipes
ASV001166	20	0	0	0	0	0	0	0	6	0	0	0	4	7	3	0	0	0	0	0	0	0	0	0.005179	0	0	0	0.003575	0.00644	0.002802	0	Bacteria	Bacteroidetes	Bacteroidia	Bacteroidales	Rikenellaceae
ASV001167	20	0	0	0	0	0	0	0	0	0	0	0	0	0	0	20	0	0	0	0	0	0	0	0	0	0	0	0	0	0	0.018513	Bacteria	Bacteroidetes	Bacteroidia	Bacteroidales	Muribaculaceae
ASV001168	20	0	0	0	0	0	0	0	0	0	0	20	0	0	0	0	0	0	0	0	0	0	0	0	0	0	0.018535	0	0	0	0	Bacteria	Bacteroidetes	Bacteroidia	Bacteroidales	Prevotellaceae
ASV001169	20	0	0	0	0	0	0	0	20	0	0	0	0	0	0	0	0	0	0	0	0	0	0	0.017262	0	0	0	0	0	0	0	Bacteria	Bacteroidetes	Bacteroidia	Bacteroidales	Muribaculaceae
ASV001170	20	0	0	0	0	0	0	0	0	20	0	0	0	0	0	0	0	0	0	0	0	0	0	0	0.021483	0	0	0	0	0	0	Bacteria	Bacteroidetes	Bacteroidia	Bacteroidales	Muribaculaceae
ASV001171	20	0	0	7	0	0	0	0	0	0	0	0	0	0	0	13	0	0	0.006238	0	0	0	0	0	0	0	0	0	0	0	0.012034	Bacteria	Bacteroidetes	Bacteroidia	Chitinophagales	Chitinophagaceae
ASV001172	20	0	0	0	0	0	0	0	0	0	0	0	0	0	0	20	0	0	0	0	0	0	0	0	0	0	0	0	0	0	0.018513	Bacteria	Firmicutes	Erysipelotrichia	Erysipelotrichales	Erysipelotrichaceae	Dubosiella
ASV001173	20	0	0	0	0	0	0	0	0	0	0	0	0	20	0	0	0	0	0	0	0	0	0	0	0	0	0	0	0.018399	0	0	Bacteria	Proteobacteria	Deltaproteobacteria	Desulfovibrionales	Desulfovibrionaceae
ASV001174	20	0	0	0	0	0	20	0	0	0	0	0	0	0	0	0	0	0	0	0	0	0.020655	0	0	0	0	0	0	0	0	0	Bacteria	Actinobacteria	Actinobacteria	Propionibacteriales	Nocardioidaceae	Actinopolymorpha
ASV001175	20	0	0	0	0	0	0	0	0	0	0	0	12	8	0	0	0	0	0	0	0	0	0	0	0	0	0	0.010726	0.007359	0	0	Bacteria	Bacteroidetes	Bacteroidia	Bacteroidales	Muribaculaceae
ASV001176	20	0	0	0	0	0	20	0	0	0	0	0	0	0	0	0	0	0	0	0	0	0.020655	0	0	0	0	0	0	0	0	0	Bacteria	Firmicutes	Bacilli	Lactobacillales	Leuconostocaceae	Weissella
ASV001177	20	0	0	0	0	0	0	0	0	20	0	0	0	0	0	0	0	0	0	0	0	0	0	0	0.021483	0	0	0	0	0	0	Bacteria	Bacteroidetes	Bacteroidia
ASV001178	20	0	0	0	0	0	20	0	0	0	0	0	0	0	0	0	0	0	0	0	0	0.020655	0	0	0	0	0	0	0	0	0	Bacteria	Firmicutes	Clostridia	Clostridiales	Peptostreptococcaceae	Romboutsia
ASV001179	20	0	0	0	0	0	0	0	0	0	0	0	0	0	20	0	0	0	0	0	0	0	0	0	0	0	0	0	0	0.01868	0	Bacteria	Firmicutes	Clostridia	Clostridiales	Ruminococcaceae
ASV001180	20	0	0	0	0	0	0	13	0	2	0	0	0	0	5	0	0	0	0	0	0	0	0.012254	0	0.002148	0	0	0	0	0.00467	0	Bacteria	Bacteroidetes	Bacteroidia	Bacteroidales	Rikenellaceae
ASV001181	20	0	0	0	0	0	0	0	0	20	0	0	0	0	0	0	0	0	0	0	0	0	0	0	0.021483	0	0	0	0	0	0	Bacteria	Firmicutes	Bacilli	Lactobacillales	Leuconostocaceae	Weissella
ASV001182	20	0	0	20	0	0	0	0	0	0	0	0	0	0	0	0	0	0	0.017823	0	0	0	0	0	0	0	0	0	0	0	0	Bacteria	Proteobacteria	Alphaproteobacteria	Rhizobiales	Xanthobacteraceae
ASV001183	20	0	0	0	0	0	0	0	0	0	0	0	0	0	0	20	0	0	0	0	0	0	0	0	0	0	0	0	0	0	0.018513	Bacteria	Verrucomicrobia	Verrucomicrobiae	Verrucomicrobiales	Rubritaleaceae	Luteolibacter
ASV001184	20	0	0	0	0	20	0	0	0	0	0	0	0	0	0	0	0	0	0	0	0.017959	0	0	0	0	0	0	0	0	0	0	Bacteria
ASV001185	20	0	0	0	0	0	0	11	0	0	0	0	0	0	0	9	0	0	0	0	0	0	0.010369	0	0	0	0	0	0	0	0.008331	Bacteria	Proteobacteria	Alphaproteobacteria	Rhizobiales	Rhizobiaceae
ASV001186	20	0	0	0	0	0	0	0	20	0	0	0	0	0	0	0	0	0	0	0	0	0	0	0.017262	0	0	0	0	0	0	0	Bacteria	Epsilonbacteraeota	Campylobacteria	Campylobacterales	Helicobacteraceae	Helicobacter	Helicobacter_sp_MIT_03-1616
ASV001187	20	0	0	0	0	0	0	0	0	0	20	0	0	0	0	0	0	0	0	0	0	0	0	0	0	0.019836	0	0	0	0	0	Bacteria	Firmicutes	Bacilli	Bacillales	Planococcaceae	Solibacillus
ASV001188	20	0	0	0	0	0	0	0	0	0	0	0	0	0	20	0	0	0	0	0	0	0	0	0	0	0	0	0	0	0.01868	0	Bacteria	Bacteroidetes	Bacteroidia	Bacteroidales	Muribaculaceae
ASV001189	20	0	0	0	0	0	0	20	0	0	0	0	0	0	0	0	0	0	0	0	0	0	0.018852	0	0	0	0	0	0	0	0	Bacteria
ASV001190	20	0	0	0	0	0	0	0	0	0	0	0	0	0	0	20	0	0	0	0	0	0	0	0	0	0	0	0	0	0	0.018513	Bacteria	Firmicutes	Bacilli	Lactobacillales	Lactobacillaceae	Lactobacillus
ASV001191	20	0	0	0	0	0	0	0	0	0	0	20	0	0	0	0	0	0	0	0	0	0	0	0	0	0	0.018535	0	0	0	0	Bacteria	Bacteroidetes	Bacteroidia	Bacteroidales	Muribaculaceae
ASV001192	20	0	0	0	0	0	20	0	0	0	0	0	0	0	0	0	0	0	0	0	0	0.020655	0	0	0	0	0	0	0	0	0	Bacteria	Bacteroidetes	Bacteroidia	Bacteroidales
ASV001193	20	0	0	0	0	0	0	11	0	0	0	9	0	0	0	0	0	0	0	0	0	0	0.010369	0	0	0	0.008341	0	0	0	0	Bacteria	Bacteroidetes	Bacteroidia	Bacteroidales	Muribaculaceae
ASV001194	20	0	0	0	0	0	20	0	0	0	0	0	0	0	0	0	0	0	0	0	0	0.020655	0	0	0	0	0	0	0	0	0	Bacteria	Firmicutes
ASV001195	20	0	0	0	0	0	0	0	0	0	0	0	0	0	0	20	0	0	0	0	0	0	0	0	0	0	0	0	0	0	0.018513	Bacteria	Bacteroidetes	Bacteroidia	Bacteroidales	Muribaculaceae
ASV001196	20	0	0	0	0	0	0	0	20	0	0	0	0	0	0	0	0	0	0	0	0	0	0	0.017262	0	0	0	0	0	0	0	Bacteria	Firmicutes
ASV001197	20	0	0	0	0	0	0	0	0	0	0	0	20	0	0	0	0	0	0	0	0	0	0	0	0	0	0	0.017877	0	0	0	Bacteria
ASV001198	20	0	0	0	0	0	0	0	0	20	0	0	0	0	0	0	0	0	0	0	0	0	0	0	0.021483	0	0	0	0	0	0	Bacteria
ASV001199	20	0	0	0	0	0	0	0	0	0	0	0	0	0	0	20	0	0	0	0	0	0	0	0	0	0	0	0	0	0	0.018513	Bacteria	Proteobacteria	Alphaproteobacteria	Acetobacterales	Acetobacteraceae	Acetobacter
ASV001200	20	0	0	0	0	0	0	0	0	0	0	0	0	0	0	20	0	0	0	0	0	0	0	0	0	0	0	0	0	0	0.018513	Bacteria	Proteobacteria	Alphaproteobacteria	Sphingomonadales	Sphingomonadaceae	Porphyrobacter
ASV001201	20	0	0	0	0	0	0	0	0	0	0	0	20	0	0	0	0	0	0	0	0	0	0	0	0	0	0	0.017877	0	0	0	Bacteria	Bacteroidetes	Bacteroidia	Bacteroidales	Bacteroidaceae	Bacteroides
ASV001202	20	0	0	0	0	0	0	18	0	0	0	0	0	2	0	0	0	0	0	0	0	0	0.016967	0	0	0	0	0	0.00184	0	0	Bacteria	Hydrogenedentes	Hydrogenedentia	Hydrogenedentiales	Hydrogenedensaceae
ASV001203	20	0	0	0	0	0	0	0	0	0	20	0	0	0	0	0	0	0	0	0	0	0	0	0	0	0.019836	0	0	0	0	0	Bacteria	Proteobacteria	Gammaproteobacteria
ASV001204	20	0	0	0	0	0	0	0	0	3	0	0	0	0	17	0	0	0	0	0	0	0	0	0	0.003222	0	0	0	0	0.015878	0	Bacteria	Firmicutes	Clostridia	Clostridiales	Ruminococcaceae
ASV001205	20	0	0	0	0	0	0	0	0	0	0	0	0	0	0	20	0	0	0	0	0	0	0	0	0	0	0	0	0	0	0.018513	Bacteria	Proteobacteria	Deltaproteobacteria	Myxococcales	Sandaracinaceae
ASV001206	20	0	20	0	0	0	0	0	0	0	0	0	0	0	0	0	0	0.017851	0	0	0	0	0	0	0	0	0	0	0	0	0	Bacteria	Proteobacteria	Gammaproteobacteria	Pseudomonadales	Moraxellaceae	Acinetobacter
ASV001207	20	0	0	0	0	0	20	0	0	0	0	0	0	0	0	0	0	0	0	0	0	0.020655	0	0	0	0	0	0	0	0	0	Bacteria	Epsilonbacteraeota	Campylobacteria	Campylobacterales	Helicobacteraceae	Helicobacter	Helicobacter_sp_MIT_03-1616
ASV001208	20	0	0	0	0	0	0	0	0	0	0	5	0	0	0	15	0	0	0	0	0	0	0	0	0	0	0.004634	0	0	0	0.013885	Bacteria	Firmicutes	Bacilli	Bacillales	Bacillaceae	Alteribacillus
ASV001209	20	0	0	0	0	0	0	0	0	0	0	0	0	20	0	0	0	0	0	0	0	0	0	0	0	0	0	0	0.018399	0	0	Bacteria	Bacteroidetes	Bacteroidia	Bacteroidales	Muribaculaceae
ASV001210	19	0	0	0	0	0	0	19	0	0	0	0	0	0	0	0	0	0	0	0	0	0	0.017909	0	0	0	0	0	0	0	0	Bacteria	Firmicutes
ASV001211	19	0	0	0	0	0	19	0	0	0	0	0	0	0	0	0	0	0	0	0	0	0.019622	0	0	0	0	0	0	0	0	0	Bacteria	Proteobacteria	Gammaproteobacteria	Enterobacteriales	Enterobacteriaceae
ASV001212	19	0	0	0	0	0	0	0	0	0	0	0	0	0	0	19	0	0	0	0	0	0	0	0	0	0	0	0	0	0	0.017588	Bacteria	Firmicutes
ASV001213	19	0	0	0	0	0	0	0	0	0	19	0	0	0	0	0	0	0	0	0	0	0	0	0	0	0.018844	0	0	0	0	0	Bacteria	Proteobacteria	Gammaproteobacteria	Pseudomonadales	Moraxellaceae	Psychrobacter
ASV001214	19	0	0	0	0	0	0	0	0	0	0	0	0	19	0	0	0	0	0	0	0	0	0	0	0	0	0	0	0.017479	0	0	Bacteria	Bacteroidetes	Bacteroidia	Bacteroidales	Muribaculaceae
ASV001215	19	0	0	0	0	0	0	0	0	0	0	0	0	0	0	19	0	0	0	0	0	0	0	0	0	0	0	0	0	0	0.017588	Bacteria	Firmicutes	Bacilli	Lactobacillales	Leuconostocaceae	Weissella
ASV001216	19	0	0	0	0	0	19	0	0	0	0	0	0	0	0	0	0	0	0	0	0	0.019622	0	0	0	0	0	0	0	0	0	Bacteria
ASV001217	19	0	0	0	0	0	0	19	0	0	0	0	0	0	0	0	0	0	0	0	0	0	0.017909	0	0	0	0	0	0	0	0	Bacteria	Firmicutes	Bacilli	Bacillales	Planococcaceae
ASV001218	19	0	0	0	0	0	0	0	0	0	0	0	19	0	0	0	0	0	0	0	0	0	0	0	0	0	0	0.016983	0	0	0	Bacteria	Proteobacteria	Gammaproteobacteria	Enterobacteriales	Enterobacteriaceae	Escherichia-Shigella	Shigella_sonnei
ASV001219	19	0	0	0	0	0	0	0	0	0	0	8	11	0	0	0	0	0	0	0	0	0	0	0	0	0	0.007414	0.009832	0	0	0	Bacteria	Bacteroidetes	Bacteroidia	Bacteroidales	Rikenellaceae	Alistipes
ASV001220	19	0	0	0	0	0	0	0	0	0	0	0	0	0	5	14	0	0	0	0	0	0	0	0	0	0	0	0	0	0.00467	0.012959	Bacteria	Bacteroidetes	Bacteroidia	Chitinophagales	Saprospiraceae
ASV001221	19	0	0	0	0	0	0	0	0	0	19	0	0	0	0	0	0	0	0	0	0	0	0	0	0	0.018844	0	0	0	0	0	Bacteria	Firmicutes	Erysipelotrichia	Erysipelotrichales	Erysipelotrichaceae
ASV001222	19	0	0	0	0	0	0	0	0	0	0	0	0	0	0	19	0	0	0	0	0	0	0	0	0	0	0	0	0	0	0.017588	Bacteria	Firmicutes	Bacilli	Lactobacillales	Lactobacillaceae	Lactobacillus	Lactobacillus_johnsonii_FI9785
ASV001223	19	0	0	0	0	19	0	0	0	0	0	0	0	0	0	0	0	0	0	0	0.017061	0	0	0	0	0	0	0	0	0	0	Bacteria	Firmicutes	Bacilli	Bacillales	Paenibacillaceae	Brevibacillus
ASV001224	19	0	0	0	0	0	0	0	19	0	0	0	0	0	0	0	0	0	0	0	0	0	0	0.016399	0	0	0	0	0	0	0	Bacteria	Firmicutes	Erysipelotrichia	Erysipelotrichales	Erysipelotrichaceae	Turicibacter
ASV001225	19	0	0	0	0	0	0	0	0	0	0	0	0	0	0	19	0	0	0	0	0	0	0	0	0	0	0	0	0	0	0.017588	Bacteria
ASV001226	19	0	0	0	0	0	0	0	0	0	0	0	14	0	0	5	0	0	0	0	0	0	0	0	0	0	0	0.012514	0	0	0.004628	Bacteria	Bacteroidetes	Bacteroidia	Bacteroidales	Muribaculaceae
ASV001227	19	0	0	0	0	0	0	0	0	0	0	0	0	19	0	0	0	0	0	0	0	0	0	0	0	0	0	0	0.017479	0	0	Bacteria	Bacteroidetes	Bacteroidia	Bacteroidales	Muribaculaceae
ASV001228	19	0	0	19	0	0	0	0	0	0	0	0	0	0	0	0	0	0	0.016932	0	0	0	0	0	0	0	0	0	0	0	0	Bacteria	Proteobacteria	Alphaproteobacteria	Acetobacterales	Acetobacteraceae	Acetobacter
ASV001229	19	0	0	0	0	0	0	0	19	0	0	0	0	0	0	0	0	0	0	0	0	0	0	0.016399	0	0	0	0	0	0	0	Bacteria	Verrucomicrobia	Verrucomicrobiae	Verrucomicrobiales	Rubritaleaceae	Luteolibacter
ASV001230	19	0	0	0	0	0	0	0	0	0	0	0	0	0	19	0	0	0	0	0	0	0	0	0	0	0	0	0	0	0.017746	0	Bacteria	Firmicutes	Clostridia	Clostridiales	Christensenellaceae	Christensenellaceae_R-7_group
ASV001231	19	0	0	0	0	0	0	0	0	6	4	9	0	0	0	0	0	0	0	0	0	0	0	0	0.006445	0.003967	0.008341	0	0	0	0	Bacteria	Firmicutes	Clostridia	Clostridiales	Christensenellaceae	Christensenellaceae_R-7_group
ASV001232	19	0	0	0	0	0	0	5	0	0	0	7	4	0	0	3	0	0	0	0	0	0	0.004713	0	0	0	0.006487	0.003575	0	0	0.002777	Bacteria	Actinobacteria	Coriobacteriia	Coriobacteriales	Eggerthellaceae	Gordonibacter
ASV001233	19	0	0	0	0	0	0	0	0	19	0	0	0	0	0	0	0	0	0	0	0	0	0	0	0.020408	0	0	0	0	0	0	Bacteria	Firmicutes	Bacilli	Bacillales	Staphylococcaceae	Jeotgalicoccus
ASV001234	19	0	0	0	0	0	0	0	0	0	0	0	0	0	0	19	0	0	0	0	0	0	0	0	0	0	0	0	0	0	0.017588	Bacteria	Firmicutes	Erysipelotrichia	Erysipelotrichales	Erysipelotrichaceae	Dubosiella
ASV001235	19	0	0	0	0	0	19	0	0	0	0	0	0	0	0	0	0	0	0	0	0	0.019622	0	0	0	0	0	0	0	0	0	Bacteria	Firmicutes	Clostridia	Clostridiales	Lachnospiraceae	Eubacterium_xylanophilum_group
ASV001236	19	0	0	0	0	0	0	0	0	0	19	0	0	0	0	0	0	0	0	0	0	0	0	0	0	0.018844	0	0	0	0	0	Bacteria	Proteobacteria	Gammaproteobacteria	Pseudomonadales	Moraxellaceae	Psychrobacter
ASV001237	19	0	0	0	0	0	0	0	0	0	0	0	0	0	0	19	0	0	0	0	0	0	0	0	0	0	0	0	0	0	0.017588	Bacteria	Firmicutes	Erysipelotrichia	Erysipelotrichales	Erysipelotrichaceae	Dubosiella
ASV001238	19	0	0	0	0	0	0	0	16	0	0	0	0	0	0	3	0	0	0	0	0	0	0	0.01381	0	0	0	0	0	0	0.002777	Bacteria	Firmicutes	Clostridia	Clostridiales	Syntrophomonadaceae	Syntrophomonas
ASV001239	19	0	0	0	0	0	0	0	0	0	0	19	0	0	0	0	0	0	0	0	0	0	0	0	0	0	0.017608	0	0	0	0	Bacteria
ASV001240	19	0	0	0	0	0	0	8	0	0	0	0	0	0	11	0	0	0	0	0	0	0	0.007541	0	0	0	0	0	0	0.010274	0	Bacteria	Firmicutes
ASV001241	19	0	0	0	0	0	12	0	0	0	0	0	0	0	7	0	0	0	0	0	0	0.012393	0	0	0	0	0	0	0	0.006538	0	Bacteria	Firmicutes	Clostridia	Clostridiales	Ruminococcaceae	Ruminiclostridium
ASV001242	19	0	0	0	0	0	0	0	0	19	0	0	0	0	0	0	0	0	0	0	0	0	0	0	0.020408	0	0	0	0	0	0	Bacteria	Firmicutes	Bacilli	Lactobacillales
ASV001243	19	0	0	0	0	0	0	0	0	0	0	0	0	0	0	19	0	0	0	0	0	0	0	0	0	0	0	0	0	0	0.017588	Bacteria
ASV001244	19	19	0	0	0	0	0	0	0	0	0	0	0	0	0	0	0.016182	0	0	0	0	0	0	0	0	0	0	0	0	0	0	Bacteria	Proteobacteria	Gammaproteobacteria	Pseudomonadales	Moraxellaceae	Acinetobacter	Acinetobacter_johnsonii
ASV001245	19	0	0	0	0	0	0	0	0	0	0	19	0	0	0	0	0	0	0	0	0	0	0	0	0	0	0.017608	0	0	0	0	Bacteria	Epsilonbacteraeota	Campylobacteria	Campylobacterales	Helicobacteraceae	Helicobacter	Helicobacter_sp_MIT_03-1616
ASV001246	19	0	0	0	0	0	0	0	0	0	0	0	0	0	0	19	0	0	0	0	0	0	0	0	0	0	0	0	0	0	0.017588	Bacteria	Proteobacteria	Deltaproteobacteria	Myxococcales	Phaselicystidaceae	Phaselicystis
ASV001247	19	0	0	0	0	0	19	0	0	0	0	0	0	0	0	0	0	0	0	0	0	0.019622	0	0	0	0	0	0	0	0	0	Bacteria	Proteobacteria	Gammaproteobacteria	Betaproteobacteriales	Burkholderiaceae
ASV001248	19	0	0	0	19	0	0	0	0	0	0	0	0	0	0	0	0	0	0	0.016048	0	0	0	0	0	0	0	0	0	0	0	Bacteria	Firmicutes	Bacilli	Lactobacillales
ASV001249	19	0	0	0	0	0	0	0	0	0	0	0	19	0	0	0	0	0	0	0	0	0	0	0	0	0	0	0.016983	0	0	0	Bacteria	Bacteroidetes	Bacteroidia	Bacteroidales	Muribaculaceae
ASV001250	19	0	0	0	0	0	19	0	0	0	0	0	0	0	0	0	0	0	0	0	0	0.019622	0	0	0	0	0	0	0	0	0	Bacteria	Bacteroidetes	Bacteroidia	Bacteroidales	Muribaculaceae
ASV001251	19	0	0	0	0	0	0	0	0	0	0	0	0	19	0	0	0	0	0	0	0	0	0	0	0	0	0	0	0.017479	0	0	Bacteria	Bacteroidetes	Bacteroidia	Bacteroidales	Muribaculaceae
ASV001252	19	0	0	0	0	0	0	19	0	0	0	0	0	0	0	0	0	0	0	0	0	0	0.017909	0	0	0	0	0	0	0	0	Bacteria	Proteobacteria	Gammaproteobacteria
ASV001253	19	0	0	0	0	0	0	0	0	0	0	0	0	0	0	19	0	0	0	0	0	0	0	0	0	0	0	0	0	0	0.017588	Bacteria	Proteobacteria	Alphaproteobacteria	Rhodobacterales	Rhodobacteraceae
ASV001254	19	0	0	0	0	0	0	0	0	0	0	0	0	7	0	12	0	0	0	0	0	0	0	0	0	0	0	0	0.00644	0	0.011108	Bacteria	Firmicutes
ASV001255	19	0	0	19	0	0	0	0	0	0	0	0	0	0	0	0	0	0	0.016932	0	0	0	0	0	0	0	0	0	0	0	0	Bacteria	Cyanobacteria	Oxyphotobacteria	Chloroplast
ASV001256	18	0	0	0	0	0	0	0	0	0	0	0	0	0	0	18	0	0	0	0	0	0	0	0	0	0	0	0	0	0	0.016662	Bacteria	Firmicutes	Bacilli	Lactobacillales	Leuconostocaceae	Weissella	Weissella_confusa
ASV001257	18	0	0	0	0	0	0	5	0	0	6	0	0	0	0	7	0	0	0	0	0	0	0.004713	0	0	0.005951	0	0	0	0	0.00648	Bacteria	Bacteroidetes	Bacteroidia	Bacteroidales	Bacteroidaceae	Bacteroides
ASV001258	18	0	0	0	0	0	0	0	0	0	0	6	0	0	12	0	0	0	0	0	0	0	0	0	0	0	0.00556	0	0	0.011208	0	Bacteria	Bacteroidetes	Bacteroidia	Bacteroidales	Muribaculaceae
ASV001259	18	0	0	0	0	0	0	0	0	0	0	0	0	0	0	18	0	0	0	0	0	0	0	0	0	0	0	0	0	0	0.016662	Bacteria	Bacteroidetes	Bacteroidia	Bacteroidales	Bacteroidetes_vadinHA17
ASV001260	18	0	0	0	0	0	0	0	0	0	0	18	0	0	0	0	0	0	0	0	0	0	0	0	0	0	0.016681	0	0	0	0	Bacteria	Firmicutes
ASV001261	18	0	0	0	0	0	0	0	0	0	18	0	0	0	0	0	0	0	0	0	0	0	0	0	0	0.017852	0	0	0	0	0	Bacteria	Proteobacteria	Gammaproteobacteria
ASV001262	18	0	0	0	0	0	0	0	0	18	0	0	0	0	0	0	0	0	0	0	0	0	0	0	0.019334	0	0	0	0	0	0	Bacteria	Bacteroidetes	Bacteroidia	Bacteroidales	Muribaculaceae
ASV001263	18	0	0	0	0	0	0	18	0	0	0	0	0	0	0	0	0	0	0	0	0	0	0.016967	0	0	0	0	0	0	0	0	Bacteria	Verrucomicrobia	Verrucomicrobiae	Verrucomicrobiales	Akkermansiaceae	Akkermansia
ASV001264	18	0	0	0	0	0	0	0	0	0	0	0	0	0	2	16	0	0	0	0	0	0	0	0	0	0	0	0	0	0.001868	0.014811	Bacteria	Patescibacteria	Microgenomatia	Candidatus_Chisholmbacteria
ASV001265	18	0	0	0	0	0	0	0	18	0	0	0	0	0	0	0	0	0	0	0	0	0	0	0.015536	0	0	0	0	0	0	0	Bacteria	Firmicutes	Clostridia	Clostridiales	Ruminococcaceae
ASV001266	18	0	0	0	0	0	0	0	0	0	0	0	0	0	18	0	0	0	0	0	0	0	0	0	0	0	0	0	0	0.016812	0	Bacteria	Firmicutes	Erysipelotrichia	Erysipelotrichales	Erysipelotrichaceae	Dubosiella
ASV001267	18	0	0	0	0	0	0	18	0	0	0	0	0	0	0	0	0	0	0	0	0	0	0.016967	0	0	0	0	0	0	0	0	Bacteria	Bacteroidetes	Bacteroidia	Bacteroidales	Muribaculaceae
ASV001268	18	0	0	0	0	0	0	0	0	0	0	0	0	0	18	0	0	0	0	0	0	0	0	0	0	0	0	0	0	0.016812	0	Bacteria	Bacteroidetes	Bacteroidia	Bacteroidales
ASV001269	18	0	0	0	0	0	0	0	0	0	0	18	0	0	0	0	0	0	0	0	0	0	0	0	0	0	0.016681	0	0	0	0	Bacteria	Bacteroidetes	Bacteroidia	Bacteroidales	Muribaculaceae
ASV001270	18	0	0	0	0	0	0	0	0	0	0	0	18	0	0	0	0	0	0	0	0	0	0	0	0	0	0	0.016089	0	0	0	Bacteria	Firmicutes	Clostridia	Clostridiales	Ruminococcaceae
ASV001271	18	0	0	0	0	0	0	0	0	0	18	0	0	0	0	0	0	0	0	0	0	0	0	0	0	0.017852	0	0	0	0	0	Bacteria	Bacteroidetes	Bacteroidia	Bacteroidales	Muribaculaceae	Muribaculum	Parabacteroides_sp_YL27
ASV001272	18	0	0	0	0	0	0	0	0	0	0	0	0	0	0	18	0	0	0	0	0	0	0	0	0	0	0	0	0	0	0.016662	Archaea	Crenarchaeota	Bathyarchaeia
ASV001273	18	0	0	0	0	0	0	0	0	18	0	0	0	0	0	0	0	0	0	0	0	0	0	0	0.019334	0	0	0	0	0	0	Bacteria	Bacteroidetes	Bacteroidia	Flavobacteriales	Flavobacteriaceae	Myroides
ASV001274	18	0	0	0	0	0	0	0	0	0	0	18	0	0	0	0	0	0	0	0	0	0	0	0	0	0	0.016681	0	0	0	0	Bacteria	Bacteroidetes	Bacteroidia	Bacteroidales	Prevotellaceae
ASV001275	18	0	0	0	0	0	0	0	0	0	0	0	0	18	0	0	0	0	0	0	0	0	0	0	0	0	0	0	0.016559	0	0	Bacteria	Bacteroidetes	Bacteroidia	Bacteroidales	Muribaculaceae
ASV001276	18	0	0	0	0	0	0	0	0	0	0	0	0	13	5	0	0	0	0	0	0	0	0	0	0	0	0	0	0.011959	0.00467	0	Bacteria
ASV001277	18	0	0	0	0	0	0	0	0	0	0	0	0	0	0	18	0	0	0	0	0	0	0	0	0	0	0	0	0	0	0.016662	Bacteria	Firmicutes	Bacilli	Lactobacillales	Enterococcaceae	Enterococcus
ASV001278	18	0	0	0	0	0	0	18	0	0	0	0	0	0	0	0	0	0	0	0	0	0	0.016967	0	0	0	0	0	0	0	0	Bacteria	Firmicutes	Clostridia	Clostridiales	Ruminococcaceae	Ruminococcus_1
ASV001279	18	0	0	0	0	0	0	0	0	0	0	18	0	0	0	0	0	0	0	0	0	0	0	0	0	0	0.016681	0	0	0	0	Bacteria	Proteobacteria	Deltaproteobacteria	Desulfovibrionales	Desulfovibrionaceae
ASV001280	18	0	0	0	0	0	18	0	0	0	0	0	0	0	0	0	0	0	0	0	0	0.018589	0	0	0	0	0	0	0	0	0	Bacteria	Firmicutes	Bacilli	Bacillales	Planococcaceae
ASV001281	18	0	0	0	0	0	0	0	0	0	0	18	0	0	0	0	0	0	0	0	0	0	0	0	0	0	0.016681	0	0	0	0	Bacteria	Proteobacteria	Alphaproteobacteria	Sphingomonadales	Sphingomonadaceae
ASV001282	18	0	0	0	0	0	0	0	0	18	0	0	0	0	0	0	0	0	0	0	0	0	0	0	0.019334	0	0	0	0	0	0	Bacteria	Proteobacteria	Gammaproteobacteria
ASV001283	18	0	0	0	0	0	0	18	0	0	0	0	0	0	0	0	0	0	0	0	0	0	0.016967	0	0	0	0	0	0	0	0	Bacteria	Bacteroidetes	Bacteroidia	Bacteroidales	Muribaculaceae
ASV001284	18	0	0	0	0	0	0	0	0	0	0	18	0	0	0	0	0	0	0	0	0	0	0	0	0	0	0.016681	0	0	0	0	Bacteria	Firmicutes	Erysipelotrichia	Erysipelotrichales	Erysipelotrichaceae
ASV001285	18	0	0	0	0	0	0	0	0	0	0	0	0	0	0	18	0	0	0	0	0	0	0	0	0	0	0	0	0	0	0.016662	Bacteria	Firmicutes	Clostridia	Clostridiales	Ruminococcaceae	Eubacterium_coprostanoligenes_group
ASV001286	18	0	0	0	0	0	0	0	0	0	0	0	18	0	0	0	0	0	0	0	0	0	0	0	0	0	0	0.016089	0	0	0	Bacteria	Firmicutes	Bacilli	Bacillales	Bacillaceae	Bacillus	Bacillus_thermoamylovorans
ASV001287	18	0	0	0	0	0	0	18	0	0	0	0	0	0	0	0	0	0	0	0	0	0	0.016967	0	0	0	0	0	0	0	0	Bacteria	Bacteroidetes	Bacteroidia	Bacteroidales
ASV001288	18	0	0	0	0	0	18	0	0	0	0	0	0	0	0	0	0	0	0	0	0	0.018589	0	0	0	0	0	0	0	0	0	Bacteria	Firmicutes	Erysipelotrichia	Erysipelotrichales	Erysipelotrichaceae	Dubosiella
ASV001289	18	0	0	0	0	0	0	0	0	0	0	0	0	0	0	18	0	0	0	0	0	0	0	0	0	0	0	0	0	0	0.016662	Bacteria	Bacteroidetes	Bacteroidia	Bacteroidales	Muribaculaceae
ASV001290	18	0	0	0	0	0	0	0	18	0	0	0	0	0	0	0	0	0	0	0	0	0	0	0.015536	0	0	0	0	0	0	0	Bacteria	Planctomycetes	Planctomycetacia	Pirellulales	Pirellulaceae	Pirellula
ASV001291	18	0	0	0	0	0	0	0	0	0	0	0	0	0	0	18	0	0	0	0	0	0	0	0	0	0	0	0	0	0	0.016662	Bacteria	Firmicutes	Bacilli	Lactobacillales	Lactobacillaceae	Lactobacillus
ASV001292	18	0	0	0	0	0	0	0	0	0	0	0	0	0	0	18	0	0	0	0	0	0	0	0	0	0	0	0	0	0	0.016662	Bacteria	Bacteroidetes	Bacteroidia	Bacteroidales	Tannerellaceae	Parabacteroides
ASV001293	18	0	0	6	0	0	0	0	0	0	0	0	0	0	0	12	0	0	0.005347	0	0	0	0	0	0	0	0	0	0	0	0.011108	Bacteria	Proteobacteria	Gammaproteobacteria	Xanthomonadales
ASV001294	18	0	0	0	0	0	0	18	0	0	0	0	0	0	0	0	0	0	0	0	0	0	0.016967	0	0	0	0	0	0	0	0	Bacteria
ASV001295	18	0	0	0	0	0	0	18	0	0	0	0	0	0	0	0	0	0	0	0	0	0	0.016967	0	0	0	0	0	0	0	0	Bacteria	Proteobacteria	Alphaproteobacteria	Sphingomonadales	Sphingomonadaceae	Altererythrobacter
ASV001296	18	0	0	0	0	0	0	0	0	0	0	0	0	0	18	0	0	0	0	0	0	0	0	0	0	0	0	0	0	0.016812	0	Bacteria	Firmicutes	Bacilli	Bacillales	Planococcaceae
ASV001297	18	0	0	0	0	0	0	0	18	0	0	0	0	0	0	0	0	0	0	0	0	0	0	0.015536	0	0	0	0	0	0	0	Bacteria	Firmicutes	Erysipelotrichia	Erysipelotrichales	Erysipelotrichaceae	Dubosiella
ASV001298	18	0	0	0	0	0	0	0	0	0	0	0	18	0	0	0	0	0	0	0	0	0	0	0	0	0	0	0.016089	0	0	0	Bacteria	Bacteroidetes	Bacteroidia	Bacteroidales	Prevotellaceae	Alloprevotella
ASV001299	18	0	0	0	0	0	0	0	0	0	0	0	0	0	0	18	0	0	0	0	0	0	0	0	0	0	0	0	0	0	0.016662	Bacteria	Firmicutes	Clostridia	Clostridiales	Lachnospiraceae	Lachnospiraceae_NK4A136_group
ASV001300	18	0	0	0	0	0	7	0	0	0	0	0	0	0	0	11	0	0	0	0	0	0.007229	0	0	0	0	0	0	0	0	0.010182	Bacteria	Proteobacteria	Gammaproteobacteria	Nitrosococcales	Nitrosococcaceae	Nitrosococcus	Nitrosococcus_oceani
ASV001301	18	0	0	0	0	0	0	0	0	0	0	0	0	0	18	0	0	0	0	0	0	0	0	0	0	0	0	0	0	0.016812	0	Bacteria	Actinobacteria	Coriobacteriia	Coriobacteriales	Eggerthellaceae	Adlercreutzia
ASV001302	18	0	0	0	0	0	18	0	0	0	0	0	0	0	0	0	0	0	0	0	0	0.018589	0	0	0	0	0	0	0	0	0	Bacteria	Firmicutes	Bacilli	Lactobacillales	Lactobacillaceae	Lactobacillus
ASV001303	18	0	0	0	0	0	0	0	0	18	0	0	0	0	0	0	0	0	0	0	0	0	0	0	0.019334	0	0	0	0	0	0	Bacteria	Proteobacteria	Gammaproteobacteria
ASV001304	18	0	0	0	0	0	0	0	0	0	0	0	0	18	0	0	0	0	0	0	0	0	0	0	0	0	0	0	0.016559	0	0	Bacteria	Firmicutes	Bacilli	Lactobacillales	Enterococcaceae	Enterococcus
ASV001305	18	0	0	0	0	0	0	0	0	0	0	0	0	18	0	0	0	0	0	0	0	0	0	0	0	0	0	0	0.016559	0	0	Bacteria	Bacteroidetes	Bacteroidia	Bacteroidales	Muribaculaceae
ASV001306	18	0	0	0	0	0	0	0	0	0	0	0	0	18	0	0	0	0	0	0	0	0	0	0	0	0	0	0	0.016559	0	0	Bacteria	Firmicutes
ASV001307	18	18	0	0	0	0	0	0	0	0	0	0	0	0	0	0	0.015331	0	0	0	0	0	0	0	0	0	0	0	0	0	0	Bacteria	Proteobacteria	Alphaproteobacteria	Acetobacterales	Acetobacteraceae	Acetobacter
ASV001308	18	0	0	0	0	0	0	0	0	0	0	0	0	0	0	18	0	0	0	0	0	0	0	0	0	0	0	0	0	0	0.016662	Bacteria	Bacteroidetes	Bacteroidia	Bacteroidales	Marinilabiliaceae
ASV001309	18	0	0	0	0	0	0	0	18	0	0	0	0	0	0	0	0	0	0	0	0	0	0	0.015536	0	0	0	0	0	0	0	Bacteria	Firmicutes
ASV001310	18	0	0	0	0	0	18	0	0	0	0	0	0	0	0	0	0	0	0	0	0	0.018589	0	0	0	0	0	0	0	0	0	Bacteria	Bacteroidetes	Bacteroidia	Bacteroidales	Muribaculaceae
ASV001311	18	0	0	0	0	0	0	12	0	6	0	0	0	0	0	0	0	0	0	0	0	0	0.011311	0	0.006445	0	0	0	0	0	0	Bacteria	Bacteroidetes	Bacteroidia	Bacteroidales	Prevotellaceae	Prevotella_9
ASV001312	18	0	0	0	0	0	0	0	0	0	0	0	0	0	0	18	0	0	0	0	0	0	0	0	0	0	0	0	0	0	0.016662	Bacteria
ASV001313	18	0	0	0	0	0	0	0	18	0	0	0	0	0	0	0	0	0	0	0	0	0	0	0.015536	0	0	0	0	0	0	0	Bacteria	Firmicutes	Erysipelotrichia	Erysipelotrichales	Erysipelotrichaceae	Dubosiella
ASV001314	18	0	0	0	0	0	0	0	0	0	0	0	0	0	0	18	0	0	0	0	0	0	0	0	0	0	0	0	0	0	0.016662	Bacteria	Bacteroidetes	Bacteroidia	Bacteroidales	Muribaculaceae
ASV001315	18	0	0	18	0	0	0	0	0	0	0	0	0	0	0	0	0	0	0.016041	0	0	0	0	0	0	0	0	0	0	0	0	Bacteria	Firmicutes	Bacilli
ASV001316	18	0	0	0	0	0	0	0	0	0	0	18	0	0	0	0	0	0	0	0	0	0	0	0	0	0	0.016681	0	0	0	0	Bacteria	Bacteroidetes	Bacteroidia	Bacteroidales	Muribaculaceae
ASV001317	18	0	0	0	0	0	0	0	0	0	0	18	0	0	0	0	0	0	0	0	0	0	0	0	0	0	0.016681	0	0	0	0	Bacteria	Proteobacteria	Gammaproteobacteria	Betaproteobacteriales
ASV001318	18	0	0	0	0	0	0	0	0	0	0	18	0	0	0	0	0	0	0	0	0	0	0	0	0	0	0.016681	0	0	0	0	Bacteria	Firmicutes
ASV001319	18	0	0	0	0	0	0	0	0	0	0	0	0	0	18	0	0	0	0	0	0	0	0	0	0	0	0	0	0	0.016812	0	Bacteria	Firmicutes	Clostridia	Clostridiales	Ruminococcaceae
ASV001320	17	0	0	0	0	0	17	0	0	0	0	0	0	0	0	0	0	0	0	0	0	0.017557	0	0	0	0	0	0	0	0	0	Bacteria	Actinobacteria	Actinobacteria	Propionibacteriales	Nocardioidaceae
ASV001321	17	0	0	0	0	0	17	0	0	0	0	0	0	0	0	0	0	0	0	0	0	0.017557	0	0	0	0	0	0	0	0	0	Bacteria	Proteobacteria	Gammaproteobacteria	Pseudomonadales	Moraxellaceae	Acinetobacter
ASV001322	17	0	0	0	0	0	0	0	0	17	0	0	0	0	0	0	0	0	0	0	0	0	0	0	0.01826	0	0	0	0	0	0	Bacteria
ASV001323	17	0	0	0	0	0	0	0	0	0	0	17	0	0	0	0	0	0	0	0	0	0	0	0	0	0	0.015754	0	0	0	0	Bacteria	Firmicutes	Erysipelotrichia	Erysipelotrichales	Erysipelotrichaceae	Faecalibaculum
ASV001324	17	0	0	0	0	0	0	0	0	0	0	0	17	0	0	0	0	0	0	0	0	0	0	0	0	0	0	0.015196	0	0	0	Bacteria	Bacteroidetes	Bacteroidia	Bacteroidales	Muribaculaceae
ASV001325	17	0	0	0	0	0	0	17	0	0	0	0	0	0	0	0	0	0	0	0	0	0	0.016024	0	0	0	0	0	0	0	0	Bacteria	Firmicutes	Bacilli	Lactobacillales	Enterococcaceae
ASV001326	17	0	0	0	0	0	0	0	0	0	0	0	0	0	0	17	0	0	0	0	0	0	0	0	0	0	0	0	0	0	0.015736	Bacteria
ASV001327	17	0	0	0	0	0	0	0	0	0	17	0	0	0	0	0	0	0	0	0	0	0	0	0	0	0.01686	0	0	0	0	0	Bacteria	Actinobacteria	Actinobacteria	Corynebacteriales	Corynebacteriaceae	Corynebacterium_1	Corynebacterium_glutamicum
ASV001328	17	0	0	0	0	0	0	17	0	0	0	0	0	0	0	0	0	0	0	0	0	0	0.016024	0	0	0	0	0	0	0	0	Bacteria	Acidobacteria	Blastocatellia_Subgroup_4	Blastocatellales	Blastocatellaceae
ASV001329	17	0	0	0	0	0	0	0	17	0	0	0	0	0	0	0	0	0	0	0	0	0	0	0.014673	0	0	0	0	0	0	0	Bacteria
ASV001330	17	0	0	0	0	0	0	0	0	17	0	0	0	0	0	0	0	0	0	0	0	0	0	0	0.01826	0	0	0	0	0	0	Bacteria	Proteobacteria	Gammaproteobacteria	Vibrionales	Vibrionaceae	Vibrio
ASV001331	17	0	0	0	0	0	0	0	0	0	0	0	0	0	3	14	0	0	0	0	0	0	0	0	0	0	0	0	0	0.002802	0.012959	Bacteria	Proteobacteria	Gammaproteobacteria	Betaproteobacteriales	Hydrogenophilaceae	Thiobacillus
ASV001332	17	0	0	0	0	0	0	0	0	0	9	0	0	0	6	2	0	0	0	0	0	0	0	0	0	0.008926	0	0	0	0.005604	0.001851	Bacteria
ASV001333	17	0	0	0	0	0	0	0	0	0	0	0	0	17	0	0	0	0	0	0	0	0	0	0	0	0	0	0	0.015639	0	0	Bacteria	Proteobacteria	Gammaproteobacteria	Enterobacteriales	Enterobacteriaceae
ASV001334	17	0	0	0	0	0	0	0	17	0	0	0	0	0	0	0	0	0	0	0	0	0	0	0.014673	0	0	0	0	0	0	0	Bacteria	Bacteroidetes	Bacteroidia	Chitinophagales	Chitinophagaceae	Lacibacter
ASV001335	17	0	0	0	0	0	0	0	0	0	0	3	0	0	14	0	0	0	0	0	0	0	0	0	0	0	0.00278	0	0	0.013076	0	Bacteria	Firmicutes	Clostridia	Clostridiales	Ruminococcaceae	Ruminococcus_2
ASV001336	17	0	0	0	0	0	0	0	17	0	0	0	0	0	0	0	0	0	0	0	0	0	0	0.014673	0	0	0	0	0	0	0	Bacteria	Bacteroidetes	Bacteroidia	Bacteroidales	Muribaculaceae	Muribaculum	Parabacteroides_sp_YL27
ASV001337	17	0	4	0	0	0	0	0	13	0	0	0	0	0	0	0	0	0.00357	0	0	0	0	0	0.01122	0	0	0	0	0	0	0	Bacteria	Firmicutes	Bacilli	Bacillales	Bacillaceae	Alteribacillus
ASV001338	17	0	0	0	0	0	9	0	0	0	0	0	0	0	0	8	0	0	0	0	0	0.009295	0	0	0	0	0	0	0	0	0.007405	Bacteria	Bacteroidetes	Bacteroidia	Bacteroidales	Muribaculaceae
ASV001339	17	0	0	0	0	0	0	0	0	0	0	0	0	11	6	0	0	0	0	0	0	0	0	0	0	0	0	0	0.010119	0.005604	0	Bacteria
ASV001340	17	0	0	0	0	0	0	0	0	0	0	0	0	17	0	0	0	0	0	0	0	0	0	0	0	0	0	0	0.015639	0	0	Bacteria	Firmicutes
ASV001341	17	0	0	0	0	0	0	0	0	0	0	0	0	0	17	0	0	0	0	0	0	0	0	0	0	0	0	0	0	0.015878	0	Bacteria	Bacteroidetes	Bacteroidia	Bacteroidales	Muribaculaceae
ASV001342	17	0	0	0	0	0	17	0	0	0	0	0	0	0	0	0	0	0	0	0	0	0.017557	0	0	0	0	0	0	0	0	0	Bacteria	Firmicutes	Bacilli	Lactobacillales	Lactobacillaceae	Lactobacillus
ASV001343	17	0	0	0	0	0	0	0	0	0	0	0	0	0	17	0	0	0	0	0	0	0	0	0	0	0	0	0	0	0.015878	0	Bacteria	Bacteroidetes	Bacteroidia	Bacteroidales
ASV001344	17	0	0	0	0	0	0	0	0	0	0	17	0	0	0	0	0	0	0	0	0	0	0	0	0	0	0.015754	0	0	0	0	Bacteria
ASV001345	17	0	0	0	0	0	0	0	0	0	0	0	0	0	6	11	0	0	0	0	0	0	0	0	0	0	0	0	0	0.005604	0.010182	Bacteria	Gemmatimonadetes	BD2-11_terrestrial_group
ASV001346	17	0	0	0	0	0	0	0	0	0	0	0	0	17	0	0	0	0	0	0	0	0	0	0	0	0	0	0	0.015639	0	0	Bacteria	Bacteroidetes	Bacteroidia	Bacteroidales	Muribaculaceae
ASV001347	17	0	0	0	0	0	17	0	0	0	0	0	0	0	0	0	0	0	0	0	0	0.017557	0	0	0	0	0	0	0	0	0	Bacteria	Bacteroidetes	Bacteroidia	Bacteroidales	Muribaculaceae
ASV001348	17	0	0	0	0	0	0	0	0	0	0	0	0	0	0	17	0	0	0	0	0	0	0	0	0	0	0	0	0	0	0.015736	Bacteria	Firmicutes	Bacilli	Lactobacillales	Lactobacillaceae	Lactobacillus
ASV001349	17	0	0	0	0	0	0	0	0	17	0	0	0	0	0	0	0	0	0	0	0	0	0	0	0.01826	0	0	0	0	0	0	Bacteria
ASV001350	17	0	0	0	0	0	0	8	0	0	0	0	0	9	0	0	0	0	0	0	0	0	0.007541	0	0	0	0	0	0.008279	0	0	Bacteria	Firmicutes	Bacilli	Lactobacillales	Streptococcaceae	Streptococcus	Streptococcus_gallolyticus_subsp_macedonicus
ASV001351	17	0	0	0	0	0	0	0	0	0	0	0	0	0	0	17	0	0	0	0	0	0	0	0	0	0	0	0	0	0	0.015736	Bacteria	Bacteroidetes	Bacteroidia	Bacteroidales	Prevotellaceae	Prevotella_9
ASV001352	17	0	0	0	0	0	0	0	0	0	0	0	0	0	0	17	0	0	0	0	0	0	0	0	0	0	0	0	0	0	0.015736	Bacteria	Proteobacteria	Alphaproteobacteria	Sphingomonadales	Sphingomonadaceae	Sphingomonas
ASV001353	17	0	0	0	0	0	0	0	0	0	0	17	0	0	0	0	0	0	0	0	0	0	0	0	0	0	0.015754	0	0	0	0	Bacteria	Firmicutes
ASV001354	17	0	0	0	0	0	0	0	0	0	0	0	0	17	0	0	0	0	0	0	0	0	0	0	0	0	0	0	0.015639	0	0	Bacteria	Firmicutes	Bacilli	Bacillales	Planococcaceae
ASV001355	17	0	0	0	0	0	0	0	0	0	0	0	0	0	17	0	0	0	0	0	0	0	0	0	0	0	0	0	0	0.015878	0	Bacteria	Bacteroidetes	Bacteroidia	Bacteroidales	Muribaculaceae
ASV001356	17	0	0	0	0	0	0	17	0	0	0	0	0	0	0	0	0	0	0	0	0	0	0.016024	0	0	0	0	0	0	0	0	Bacteria	Firmicutes	Clostridia	Clostridiales	Lachnospiraceae
ASV001357	17	0	0	0	0	0	0	0	17	0	0	0	0	0	0	0	0	0	0	0	0	0	0	0.014673	0	0	0	0	0	0	0	Bacteria	Firmicutes	Clostridia	Clostridiales	Ruminococcaceae
ASV001358	17	0	0	0	0	0	17	0	0	0	0	0	0	0	0	0	0	0	0	0	0	0.017557	0	0	0	0	0	0	0	0	0	Bacteria	Proteobacteria	Gammaproteobacteria	Enterobacteriales	Enterobacteriaceae
ASV001359	17	0	0	0	0	0	0	0	0	17	0	0	0	0	0	0	0	0	0	0	0	0	0	0	0.01826	0	0	0	0	0	0	Bacteria	Proteobacteria	Gammaproteobacteria	Pseudomonadales	Moraxellaceae	Acinetobacter
ASV001360	17	0	0	10	0	0	0	0	0	0	0	0	0	0	0	7	0	0	0.008912	0	0	0	0	0	0	0	0	0	0	0	0.00648	Bacteria	Proteobacteria	Alphaproteobacteria	Sphingomonadales	Sphingomonadaceae	Sphingomonas
ASV001361	17	0	0	0	0	0	0	17	0	0	0	0	0	0	0	0	0	0	0	0	0	0	0.016024	0	0	0	0	0	0	0	0	Bacteria	Bacteroidetes	Bacteroidia	Bacteroidales	Muribaculaceae
ASV001362	17	0	0	0	0	0	0	0	0	0	0	0	0	0	0	17	0	0	0	0	0	0	0	0	0	0	0	0	0	0	0.015736	Bacteria	Firmicutes	Bacilli	Lactobacillales	Lactobacillaceae	Lactobacillus	Lactobacillus_johnsonii_FI9785
ASV001363	17	0	0	0	0	0	0	0	0	0	0	17	0	0	0	0	0	0	0	0	0	0	0	0	0	0	0.015754	0	0	0	0	Bacteria
ASV001364	17	0	0	0	0	0	0	0	0	0	0	0	0	0	0	17	0	0	0	0	0	0	0	0	0	0	0	0	0	0	0.015736	Bacteria	Bacteroidetes	Bacteroidia	Bacteroidales	Muribaculaceae
ASV001365	17	0	0	0	0	0	0	0	0	0	0	0	17	0	0	0	0	0	0	0	0	0	0	0	0	0	0	0.015196	0	0	0	Bacteria	Firmicutes	Erysipelotrichia	Erysipelotrichales	Erysipelotrichaceae	Faecalibaculum
ASV001366	17	0	0	0	0	0	0	0	0	0	0	0	0	17	0	0	0	0	0	0	0	0	0	0	0	0	0	0	0.015639	0	0	Bacteria	Firmicutes	Clostridia	Clostridiales	Ruminococcaceae
ASV001367	17	0	0	0	0	0	0	0	17	0	0	0	0	0	0	0	0	0	0	0	0	0	0	0.014673	0	0	0	0	0	0	0	Bacteria
ASV001368	17	0	0	0	0	0	0	0	0	0	0	0	0	0	0	17	0	0	0	0	0	0	0	0	0	0	0	0	0	0	0.015736	Bacteria	Chloroflexi	Anaerolineae	Anaerolineales	Anaerolineaceae
ASV001369	17	0	0	0	0	0	0	0	7	0	0	0	0	7	0	3	0	0	0	0	0	0	0	0.006042	0	0	0	0	0.00644	0	0.002777	Bacteria	Proteobacteria	Gammaproteobacteria	Enterobacteriales	Enterobacteriaceae	Providencia
ASV001370	17	0	0	0	0	0	0	0	0	0	0	0	17	0	0	0	0	0	0	0	0	0	0	0	0	0	0	0.015196	0	0	0	Bacteria	Firmicutes
ASV001371	17	0	0	0	0	0	0	0	0	0	17	0	0	0	0	0	0	0	0	0	0	0	0	0	0	0.01686	0	0	0	0	0	Bacteria	Firmicutes	Bacilli	Bacillales	Planococcaceae	Solibacillus
ASV001372	17	0	0	0	0	0	0	0	0	0	0	0	0	0	17	0	0	0	0	0	0	0	0	0	0	0	0	0	0	0.015878	0	Bacteria	Bacteroidetes	Bacteroidia	Bacteroidales	Muribaculaceae	Muribaculum	Parabacteroides_sp_YL27
ASV001373	17	0	0	0	0	0	0	17	0	0	0	0	0	0	0	0	0	0	0	0	0	0	0.016024	0	0	0	0	0	0	0	0	Bacteria	Planctomycetes	Phycisphaerae	Phycisphaerales	Phycisphaeraceae	SM1A02
ASV001374	17	0	0	0	0	0	17	0	0	0	0	0	0	0	0	0	0	0	0	0	0	0.017557	0	0	0	0	0	0	0	0	0	Bacteria	Proteobacteria	Alphaproteobacteria	Rhodovibrionales	Fodinicurvataceae
ASV001375	17	0	0	0	0	0	0	0	0	0	0	0	0	0	17	0	0	0	0	0	0	0	0	0	0	0	0	0	0	0.015878	0	Bacteria	Proteobacteria	Gammaproteobacteria	Betaproteobacteriales	Burkholderiaceae
ASV001376	17	0	0	0	0	0	0	0	17	0	0	0	0	0	0	0	0	0	0	0	0	0	0	0.014673	0	0	0	0	0	0	0	Bacteria	Firmicutes
ASV001377	17	0	0	0	0	0	0	17	0	0	0	0	0	0	0	0	0	0	0	0	0	0	0.016024	0	0	0	0	0	0	0	0	Bacteria	Firmicutes	Bacilli	Lactobacillales	Lactobacillaceae	Lactobacillus
ASV001378	17	0	0	0	0	0	0	0	0	0	0	17	0	0	0	0	0	0	0	0	0	0	0	0	0	0	0.015754	0	0	0	0	Bacteria	Firmicutes	Bacilli	Lactobacillales	Enterococcaceae	Enterococcus
ASV001379	17	0	0	0	0	0	0	0	0	0	0	0	0	0	17	0	0	0	0	0	0	0	0	0	0	0	0	0	0	0.015878	0	Bacteria	Bacteroidetes	Bacteroidia	Bacteroidales	Muribaculaceae
ASV001380	17	0	0	0	0	0	0	0	0	0	0	17	0	0	0	0	0	0	0	0	0	0	0	0	0	0	0.015754	0	0	0	0	Bacteria	Firmicutes	Clostridia	Clostridiales	Ruminococcaceae	Ruminiclostridium_9
ASV001381	17	0	0	0	0	0	0	0	0	0	0	0	0	0	0	17	0	0	0	0	0	0	0	0	0	0	0	0	0	0	0.015736	Bacteria	Firmicutes	Bacilli	Lactobacillales	Enterococcaceae	Enterococcus
ASV001382	17	0	0	0	0	0	17	0	0	0	0	0	0	0	0	0	0	0	0	0	0	0.017557	0	0	0	0	0	0	0	0	0	Bacteria	Bacteroidetes	Bacteroidia	Bacteroidales	Muribaculaceae
ASV001383	17	0	0	0	0	0	17	0	0	0	0	0	0	0	0	0	0	0	0	0	0	0.017557	0	0	0	0	0	0	0	0	0	Bacteria	Firmicutes	Bacilli	Lactobacillales	Enterococcaceae
ASV001384	17	0	0	0	0	0	0	0	0	17	0	0	0	0	0	0	0	0	0	0	0	0	0	0	0.01826	0	0	0	0	0	0	Bacteria	Firmicutes	Clostridia	Clostridiales	Clostridiaceae_1	Clostridium_sensu_stricto_1
ASV001385	17	0	0	0	0	0	0	17	0	0	0	0	0	0	0	0	0	0	0	0	0	0	0.016024	0	0	0	0	0	0	0	0	Bacteria	Bacteroidetes	Bacteroidia	Bacteroidales	Muribaculaceae
ASV001386	17	0	0	0	0	0	0	17	0	0	0	0	0	0	0	0	0	0	0	0	0	0	0.016024	0	0	0	0	0	0	0	0	Bacteria	Firmicutes	Clostridia	Clostridiales	Ruminococcaceae
ASV001387	17	0	0	0	0	0	0	0	0	0	0	0	0	0	0	17	0	0	0	0	0	0	0	0	0	0	0	0	0	0	0.015736	Bacteria	Bacteroidetes	Bacteroidia	Bacteroidales	Bacteroidaceae	Bacteroides
ASV001388	17	0	0	0	0	0	0	0	17	0	0	0	0	0	0	0	0	0	0	0	0	0	0	0.014673	0	0	0	0	0	0	0	Bacteria	Firmicutes	Bacilli	Bacillales	Planococcaceae	Kurthia
ASV001389	17	0	0	0	0	0	0	17	0	0	0	0	0	0	0	0	0	0	0	0	0	0	0.016024	0	0	0	0	0	0	0	0	Bacteria	Firmicutes	Erysipelotrichia	Erysipelotrichales	Erysipelotrichaceae	Turicibacter	Turicibacter_sp_LA61
ASV001390	17	0	0	0	0	0	0	0	0	0	0	0	9	3	5	0	0	0	0	0	0	0	0	0	0	0	0	0.008045	0.00276	0.00467	0	Bacteria	Actinobacteria	Actinobacteria	Pseudonocardiales	Pseudonocardiaceae
ASV001391	17	0	0	0	0	0	17	0	0	0	0	0	0	0	0	0	0	0	0	0	0	0.017557	0	0	0	0	0	0	0	0	0	Bacteria	Proteobacteria	Gammaproteobacteria	Enterobacteriales	Enterobacteriaceae
ASV001392	17	0	0	0	0	0	0	0	0	17	0	0	0	0	0	0	0	0	0	0	0	0	0	0	0.01826	0	0	0	0	0	0	Bacteria	Proteobacteria	Gammaproteobacteria	Enterobacteriales	Enterobacteriaceae
ASV001393	17	0	0	0	0	0	0	0	0	0	0	17	0	0	0	0	0	0	0	0	0	0	0	0	0	0	0.015754	0	0	0	0	Bacteria
ASV001394	17	0	0	0	0	0	0	0	0	0	0	0	0	0	0	17	0	0	0	0	0	0	0	0	0	0	0	0	0	0	0.015736	Bacteria	Proteobacteria	Gammaproteobacteria	Betaproteobacteriales	Burkholderiaceae	Parasutterella
ASV001395	17	0	0	0	0	0	0	0	0	0	0	0	17	0	0	0	0	0	0	0	0	0	0	0	0	0	0	0.015196	0	0	0	Bacteria	Firmicutes	Clostridia	Clostridiales	Ruminococcaceae
ASV001396	17	0	0	0	0	0	0	17	0	0	0	0	0	0	0	0	0	0	0	0	0	0	0.016024	0	0	0	0	0	0	0	0	Bacteria	Firmicutes	Clostridia	Clostridiales	Christensenellaceae	Christensenellaceae_R-7_group
ASV001397	17	0	0	0	0	0	0	0	0	0	0	0	0	17	0	0	0	0	0	0	0	0	0	0	0	0	0	0	0.015639	0	0	Bacteria	Bacteroidetes	Bacteroidia	Bacteroidales	Muribaculaceae	Muribaculum	Parabacteroides_sp_YL27
ASV001398	17	0	0	0	0	0	0	0	0	0	0	17	0	0	0	0	0	0	0	0	0	0	0	0	0	0	0.015754	0	0	0	0	Bacteria	Firmicutes	Clostridia	Clostridiales	Lachnospiraceae	Lachnospiraceae_NK4A136_group
ASV001399	17	0	0	0	0	0	0	0	0	0	0	0	0	0	0	17	0	0	0	0	0	0	0	0	0	0	0	0	0	0	0.015736	Bacteria
ASV001400	17	0	0	0	0	17	0	0	0	0	0	0	0	0	0	0	0	0	0	0	0.015265	0	0	0	0	0	0	0	0	0	0	Bacteria	Firmicutes	Bacilli
ASV001401	17	0	0	0	0	0	0	0	0	0	0	0	17	0	0	0	0	0	0	0	0	0	0	0	0	0	0	0.015196	0	0	0	Bacteria	Bacteroidetes	Bacteroidia	Bacteroidales	Muribaculaceae	Muribaculum	Parabacteroides_sp_YL27
ASV001402	17	0	0	0	0	0	0	0	0	17	0	0	0	0	0	0	0	0	0	0	0	0	0	0	0.01826	0	0	0	0	0	0	Bacteria	Firmicutes	Bacilli	Lactobacillales	Enterococcaceae	Enterococcus
ASV001403	16	0	0	0	0	0	16	0	0	0	0	0	0	0	0	0	0	0	0	0	0	0.016524	0	0	0	0	0	0	0	0	0	Bacteria	Firmicutes	Bacilli	Lactobacillales	Lactobacillaceae	Lactobacillus	Lactobacillus_johnsonii_FI9785
ASV001404	16	0	0	0	0	0	0	0	0	0	0	0	0	0	0	16	0	0	0	0	0	0	0	0	0	0	0	0	0	0	0.014811	Bacteria	Bacteroidetes	Bacteroidia	Bacteroidales	Prevotellaceae	Prevotella_9
ASV001405	16	0	0	0	0	0	0	0	0	0	0	0	0	0	16	0	0	0	0	0	0	0	0	0	0	0	0	0	0	0.014944	0	Bacteria	Cyanobacteria	Melainabacteria	Gastranaerophilales
ASV001406	16	0	0	0	0	0	0	0	0	0	0	0	0	0	16	0	0	0	0	0	0	0	0	0	0	0	0	0	0	0.014944	0	Bacteria	Epsilonbacteraeota	Campylobacteria	Campylobacterales	Helicobacteraceae	Helicobacter	Helicobacter_sp_MIT_03-1616
ASV001407	16	0	0	0	0	0	0	0	0	0	0	0	0	16	0	0	0	0	0	0	0	0	0	0	0	0	0	0	0.014719	0	0	Bacteria
ASV001408	16	0	0	0	0	0	16	0	0	0	0	0	0	0	0	0	0	0	0	0	0	0.016524	0	0	0	0	0	0	0	0	0	Bacteria	Firmicutes	Bacilli	Lactobacillales	Enterococcaceae
ASV001409	16	0	0	0	0	0	0	0	0	0	0	0	0	0	0	16	0	0	0	0	0	0	0	0	0	0	0	0	0	0	0.014811	Bacteria	Proteobacteria	Deltaproteobacteria	Myxococcales	Phaselicystidaceae	Phaselicystis
ASV001410	16	0	0	0	0	0	16	0	0	0	0	0	0	0	0	0	0	0	0	0	0	0.016524	0	0	0	0	0	0	0	0	0	Bacteria
ASV001411	16	0	0	0	0	0	0	0	0	16	0	0	0	0	0	0	0	0	0	0	0	0	0	0	0.017186	0	0	0	0	0	0	Bacteria	Epsilonbacteraeota	Campylobacteria	Campylobacterales	Helicobacteraceae	Helicobacter	Helicobacter_sp_MIT_03-1616
ASV001412	16	0	0	0	0	0	0	0	0	0	0	0	0	0	0	16	0	0	0	0	0	0	0	0	0	0	0	0	0	0	0.014811	Bacteria	Firmicutes	Negativicutes	Selenomonadales	Acidaminococcaceae	Phascolarctobacterium
ASV001413	16	0	0	0	0	0	0	0	0	0	16	0	0	0	0	0	0	0	0	0	0	0	0	0	0	0.015869	0	0	0	0	0	Bacteria	Firmicutes	Clostridia	Clostridiales	Ruminococcaceae	Subdoligranulum
ASV001414	16	0	0	0	0	0	0	0	0	0	0	0	16	0	0	0	0	0	0	0	0	0	0	0	0	0	0	0.014302	0	0	0	Bacteria	Bacteroidetes	Bacteroidia	Bacteroidales
ASV001415	16	0	0	0	0	0	0	0	0	0	0	0	16	0	0	0	0	0	0	0	0	0	0	0	0	0	0	0.014302	0	0	0	Bacteria	Firmicutes	Erysipelotrichia	Erysipelotrichales	Erysipelotrichaceae
ASV001416	16	0	0	0	0	0	0	0	0	0	0	16	0	0	0	0	0	0	0	0	0	0	0	0	0	0	0.014828	0	0	0	0	Bacteria
ASV001417	16	0	0	0	0	0	16	0	0	0	0	0	0	0	0	0	0	0	0	0	0	0.016524	0	0	0	0	0	0	0	0	0	Bacteria
ASV001418	16	0	0	0	0	0	0	0	0	0	0	0	0	0	0	16	0	0	0	0	0	0	0	0	0	0	0	0	0	0	0.014811	Bacteria	Firmicutes	Clostridia	Clostridiales	Ruminococcaceae	Ruminococcaceae_NK4A214_group
ASV001419	16	0	0	0	0	0	0	0	0	0	0	0	0	0	0	16	0	0	0	0	0	0	0	0	0	0	0	0	0	0	0.014811	Bacteria	Bacteroidetes	Bacteroidia	Bacteroidales	Muribaculaceae
ASV001420	16	0	0	0	0	0	0	0	16	0	0	0	0	0	0	0	0	0	0	0	0	0	0	0.01381	0	0	0	0	0	0	0	Bacteria	Firmicutes	Bacilli	Bacillales	Planococcaceae	Kurthia
ASV001421	16	0	0	0	0	0	0	0	0	0	0	0	0	16	0	0	0	0	0	0	0	0	0	0	0	0	0	0	0.014719	0	0	Bacteria	Bacteroidetes	Bacteroidia	Bacteroidales	Muribaculaceae
ASV001422	16	0	0	0	0	0	0	0	0	0	0	0	0	0	16	0	0	0	0	0	0	0	0	0	0	0	0	0	0	0.014944	0	Bacteria
ASV001423	16	0	0	0	0	0	0	0	16	0	0	0	0	0	0	0	0	0	0	0	0	0	0	0.01381	0	0	0	0	0	0	0	Bacteria	Firmicutes
ASV001424	16	0	0	0	0	0	0	0	0	0	0	0	0	0	0	16	0	0	0	0	0	0	0	0	0	0	0	0	0	0	0.014811	Bacteria	Bacteroidetes	Bacteroidia	Bacteroidales	Muribaculaceae
ASV001425	16	0	0	0	0	0	16	0	0	0	0	0	0	0	0	0	0	0	0	0	0	0.016524	0	0	0	0	0	0	0	0	0	Bacteria	Firmicutes	Bacilli	Lactobacillales	Lactobacillaceae	Lactobacillus	Lactobacillus_johnsonii_FI9785
ASV001426	16	0	0	0	0	0	0	16	0	0	0	0	0	0	0	0	0	0	0	0	0	0	0.015082	0	0	0	0	0	0	0	0	Bacteria	Proteobacteria	Gammaproteobacteria	Betaproteobacteriales	Burkholderiaceae	Comamonas
ASV001427	16	0	0	0	0	0	0	0	0	0	0	16	0	0	0	0	0	0	0	0	0	0	0	0	0	0	0.014828	0	0	0	0	Bacteria	Firmicutes	Erysipelotrichia	Erysipelotrichales	Erysipelotrichaceae	Turicibacter	Turicibacter_sp_LA61
ASV001428	16	0	0	0	0	0	0	16	0	0	0	0	0	0	0	0	0	0	0	0	0	0	0.015082	0	0	0	0	0	0	0	0	Bacteria	Bacteroidetes	Bacteroidia	Bacteroidales	Muribaculaceae
ASV001429	16	0	0	0	0	0	0	0	0	0	0	0	0	0	16	0	0	0	0	0	0	0	0	0	0	0	0	0	0	0.014944	0	Bacteria	Bacteroidetes	Bacteroidia	Flavobacteriales	Weeksellaceae	Chryseobacterium
ASV001430	16	0	0	0	0	0	0	0	0	0	0	0	0	0	0	16	0	0	0	0	0	0	0	0	0	0	0	0	0	0	0.014811	Bacteria	Bacteroidetes	Bacteroidia	Flavobacteriales	Flavobacteriaceae	Flavobacterium
ASV001431	16	0	0	0	0	0	0	0	0	0	0	0	0	16	0	0	0	0	0	0	0	0	0	0	0	0	0	0	0.014719	0	0	Bacteria	Bacteroidetes	Bacteroidia	Bacteroidales	Muribaculaceae
ASV001432	16	0	0	0	0	0	0	0	0	0	0	6	0	0	0	10	0	0	0	0	0	0	0	0	0	0	0.00556	0	0	0	0.009257	Bacteria	Bacteroidetes	Bacteroidia	Bacteroidales	Bacteroidaceae	Bacteroides	Bacteroides_thetaiotaomicron
ASV001433	16	0	0	0	0	0	0	0	0	0	0	0	16	0	0	0	0	0	0	0	0	0	0	0	0	0	0	0.014302	0	0	0	Bacteria	Proteobacteria	Gammaproteobacteria	Aeromonadales	Aeromonadaceae	Aeromonas	Aeromonas_sp_2e
ASV001434	16	0	0	0	0	0	0	0	16	0	0	0	0	0	0	0	0	0	0	0	0	0	0	0.01381	0	0	0	0	0	0	0	Bacteria	Bacteroidetes	Bacteroidia	Bacteroidales	Prevotellaceae	Prevotellaceae_UCG-001
ASV001435	16	0	0	0	0	0	0	16	0	0	0	0	0	0	0	0	0	0	0	0	0	0	0.015082	0	0	0	0	0	0	0	0	Bacteria	Bacteroidetes	Bacteroidia	Bacteroidales
ASV001436	16	0	0	0	0	0	0	0	0	16	0	0	0	0	0	0	0	0	0	0	0	0	0	0	0.017186	0	0	0	0	0	0	Bacteria	Bacteroidetes	Bacteroidia
ASV001437	16	0	0	0	0	0	0	0	0	0	0	0	0	0	0	16	0	0	0	0	0	0	0	0	0	0	0	0	0	0	0.014811	Bacteria	Firmicutes	Clostridia	Clostridiales	Lachnospiraceae	Lachnospiraceae_NK4A136_group
ASV001438	16	0	0	0	0	0	0	0	0	0	0	0	0	0	0	16	0	0	0	0	0	0	0	0	0	0	0	0	0	0	0.014811	Bacteria	Proteobacteria	Alphaproteobacteria	Rhodobacterales	Rhodobacteraceae	Pseudorhodobacter
ASV001439	16	0	0	0	0	0	0	0	0	0	0	0	0	0	0	16	0	0	0	0	0	0	0	0	0	0	0	0	0	0	0.014811	Bacteria	Bacteroidetes	Bacteroidia	Bacteroidales	Muribaculaceae
ASV001440	16	0	0	0	0	0	0	0	0	0	0	16	0	0	0	0	0	0	0	0	0	0	0	0	0	0	0.014828	0	0	0	0	Bacteria
ASV001441	16	0	0	0	0	0	0	0	0	0	0	0	0	16	0	0	0	0	0	0	0	0	0	0	0	0	0	0	0.014719	0	0	Bacteria	Bacteroidetes	Bacteroidia	Bacteroidales	Muribaculaceae
ASV001442	16	0	0	0	0	0	0	0	0	0	0	16	0	0	0	0	0	0	0	0	0	0	0	0	0	0	0.014828	0	0	0	0	Bacteria	Bacteroidetes	Bacteroidia	Bacteroidales	Muribaculaceae	Muribaculum	Parabacteroides_sp_YL27
ASV001443	16	0	0	0	0	0	0	0	0	0	16	0	0	0	0	0	0	0	0	0	0	0	0	0	0	0.015869	0	0	0	0	0	Bacteria	Bacteroidetes	Bacteroidia	Bacteroidales	Muribaculaceae
ASV001444	16	0	0	0	0	0	0	0	16	0	0	0	0	0	0	0	0	0	0	0	0	0	0	0.01381	0	0	0	0	0	0	0	Bacteria	Acidobacteria	Subgroup_6
ASV001445	16	0	0	0	0	0	0	0	0	0	0	0	0	16	0	0	0	0	0	0	0	0	0	0	0	0	0	0	0.014719	0	0	Bacteria	Firmicutes
ASV001446	16	0	0	0	0	0	0	16	0	0	0	0	0	0	0	0	0	0	0	0	0	0	0.015082	0	0	0	0	0	0	0	0	Bacteria	Bacteroidetes	Bacteroidia	Bacteroidales	Muribaculaceae
ASV001447	16	0	0	0	0	0	0	0	0	0	0	0	0	0	0	16	0	0	0	0	0	0	0	0	0	0	0	0	0	0	0.014811	Bacteria	Verrucomicrobia	Verrucomicrobiae	Verrucomicrobiales	Rubritaleaceae	Luteolibacter
ASV001448	16	0	0	0	0	0	0	0	0	0	0	16	0	0	0	0	0	0	0	0	0	0	0	0	0	0	0.014828	0	0	0	0	Bacteria	Firmicutes	Erysipelotrichia	Erysipelotrichales	Erysipelotrichaceae
ASV001449	16	0	0	0	0	0	0	0	0	0	0	0	16	0	0	0	0	0	0	0	0	0	0	0	0	0	0	0.014302	0	0	0	Bacteria	Bacteroidetes	Bacteroidia	Bacteroidales	Muribaculaceae	Muribaculum	Parabacteroides_sp_YL27
ASV001450	16	0	0	0	0	0	0	0	0	0	0	0	0	0	16	0	0	0	0	0	0	0	0	0	0	0	0	0	0	0.014944	0	Bacteria	Firmicutes	Bacilli	Bacillales	Planococcaceae
ASV001451	16	0	0	0	0	0	0	0	0	0	0	16	0	0	0	0	0	0	0	0	0	0	0	0	0	0	0.014828	0	0	0	0	Bacteria	Bacteroidetes	Bacteroidia	Bacteroidales	Muribaculaceae
ASV001452	16	0	0	0	0	0	0	0	0	0	0	0	0	0	16	0	0	0	0	0	0	0	0	0	0	0	0	0	0	0.014944	0	Bacteria	Cyanobacteria	Melainabacteria	Gastranaerophilales
ASV001453	16	0	0	0	0	0	0	0	0	0	0	0	0	16	0	0	0	0	0	0	0	0	0	0	0	0	0	0	0.014719	0	0	Bacteria	Firmicutes
ASV001454	16	0	0	0	0	0	0	8	6	2	0	0	0	0	0	0	0	0	0	0	0	0	0.007541	0.005179	0.002148	0	0	0	0	0	0	Bacteria	Thermotogae	Thermotogae	Petrotogales	Petrotogaceae	Defluviitoga
ASV001455	16	0	0	0	0	0	0	0	0	0	0	0	0	0	0	16	0	0	0	0	0	0	0	0	0	0	0	0	0	0	0.014811	Bacteria	Proteobacteria	Gammaproteobacteria	Enterobacteriales	Enterobacteriaceae	Edwardsiella
ASV001456	16	0	0	0	0	0	0	0	16	0	0	0	0	0	0	0	0	0	0	0	0	0	0	0.01381	0	0	0	0	0	0	0	Bacteria	Firmicutes	Bacilli
ASV001457	16	0	0	0	0	0	0	0	0	0	0	0	16	0	0	0	0	0	0	0	0	0	0	0	0	0	0	0.014302	0	0	0	Bacteria	Bacteroidetes	Bacteroidia	Bacteroidales	Muribaculaceae
ASV001458	16	0	0	0	0	0	16	0	0	0	0	0	0	0	0	0	0	0	0	0	0	0.016524	0	0	0	0	0	0	0	0	0	Bacteria	Proteobacteria	Deltaproteobacteria	Desulfovibrionales	Desulfovibrionaceae	Desulfovibrio
ASV001459	16	0	0	16	0	0	0	0	0	0	0	0	0	0	0	0	0	0	0.014259	0	0	0	0	0	0	0	0	0	0	0	0	Bacteria	Firmicutes	Bacilli
ASV001460	16	0	0	0	0	0	0	0	0	0	0	0	0	0	16	0	0	0	0	0	0	0	0	0	0	0	0	0	0	0.014944	0	Bacteria	Firmicutes	Clostridia	Clostridiales	Ruminococcaceae
ASV001461	16	0	0	0	0	0	0	0	0	0	0	0	0	0	16	0	0	0	0	0	0	0	0	0	0	0	0	0	0	0.014944	0	Bacteria	Proteobacteria
ASV001462	16	0	0	0	0	0	0	0	16	0	0	0	0	0	0	0	0	0	0	0	0	0	0	0.01381	0	0	0	0	0	0	0	Bacteria	Firmicutes	Clostridia	Clostridiales	Ruminococcaceae	Ruminiclostridium_9
ASV001463	16	0	0	0	0	0	0	0	0	16	0	0	0	0	0	0	0	0	0	0	0	0	0	0	0.017186	0	0	0	0	0	0	Bacteria	Firmicutes	Bacilli	Lactobacillales	Enterococcaceae	Enterococcus
ASV001464	16	0	0	0	0	0	0	0	0	0	0	0	0	0	0	16	0	0	0	0	0	0	0	0	0	0	0	0	0	0	0.014811	Bacteria	Firmicutes	Erysipelotrichia	Erysipelotrichales	Erysipelotrichaceae
ASV001465	16	0	0	0	0	0	0	16	0	0	0	0	0	0	0	0	0	0	0	0	0	0	0.015082	0	0	0	0	0	0	0	0	Bacteria	Proteobacteria	Alphaproteobacteria	Sphingomonadales	Sphingomonadaceae	Porphyrobacter
ASV001466	16	0	0	0	0	0	0	0	0	0	0	0	16	0	0	0	0	0	0	0	0	0	0	0	0	0	0	0.014302	0	0	0	Bacteria	Bacteroidetes	Bacteroidia	Bacteroidales	Muribaculaceae
ASV001467	16	0	0	0	0	0	16	0	0	0	0	0	0	0	0	0	0	0	0	0	0	0.016524	0	0	0	0	0	0	0	0	0	Bacteria	Bacteroidetes	Bacteroidia	Bacteroidales	Muribaculaceae
ASV001468	16	16	0	0	0	0	0	0	0	0	0	0	0	0	0	0	0.013627	0	0	0	0	0	0	0	0	0	0	0	0	0	0	Bacteria	Firmicutes	Bacilli	Lactobacillales
ASV001469	16	0	0	0	0	0	0	0	0	0	0	16	0	0	0	0	0	0	0	0	0	0	0	0	0	0	0.014828	0	0	0	0	Bacteria	Deferribacteres	Deferribacteres	Deferribacterales	Deferribacteraceae	Mucispirillum
ASV001470	16	0	0	0	0	0	0	0	0	0	0	0	16	0	0	0	0	0	0	0	0	0	0	0	0	0	0	0.014302	0	0	0	Bacteria	Proteobacteria	Gammaproteobacteria	Betaproteobacteriales	Burkholderiaceae
ASV001471	16	0	0	0	0	0	0	0	16	0	0	0	0	0	0	0	0	0	0	0	0	0	0	0.01381	0	0	0	0	0	0	0	Bacteria
ASV001472	16	0	0	0	0	0	0	9	0	0	0	0	0	0	0	7	0	0	0	0	0	0	0.008483	0	0	0	0	0	0	0	0.00648	Bacteria	Bacteroidetes	Bacteroidia	Bacteroidales	Prevotellaceae	Alloprevotella
ASV001473	16	0	0	0	0	0	0	0	0	16	0	0	0	0	0	0	0	0	0	0	0	0	0	0	0.017186	0	0	0	0	0	0	Bacteria
ASV001474	16	0	0	0	0	0	0	0	0	0	0	0	0	0	0	16	0	0	0	0	0	0	0	0	0	0	0	0	0	0	0.014811	Bacteria	Bacteroidetes	Bacteroidia	Bacteroidales	Muribaculaceae
ASV001475	16	0	0	0	0	0	2	0	0	0	0	0	0	14	0	0	0	0	0	0	0	0.002065	0	0	0	0	0	0	0.012879	0	0	Bacteria	Bacteroidetes	Bacteroidia	Bacteroidales	Prevotellaceae	Prevotellaceae_NK3B31_group
ASV001476	16	0	0	0	16	0	0	0	0	0	0	0	0	0	0	0	0	0	0	0.013514	0	0	0	0	0	0	0	0	0	0	0	Bacteria	Proteobacteria	Gammaproteobacteria	Pseudomonadales	Moraxellaceae	Acinetobacter	Acinetobacter_johnsonii
ASV001477	16	0	0	0	0	0	0	0	0	0	0	0	0	0	0	16	0	0	0	0	0	0	0	0	0	0	0	0	0	0	0.014811	Bacteria	Proteobacteria	Alphaproteobacteria	Rhodobacterales	Rhodobacteraceae	Gemmobacter
ASV001478	16	0	0	0	0	0	0	0	0	0	0	0	0	0	16	0	0	0	0	0	0	0	0	0	0	0	0	0	0	0.014944	0	Bacteria	Bacteroidetes	Bacteroidia	Bacteroidales	Muribaculaceae
ASV001479	16	0	0	0	0	0	0	0	0	0	0	0	0	9	0	7	0	0	0	0	0	0	0	0	0	0	0	0	0.008279	0	0.00648	Bacteria	Bacteroidetes	Bacteroidia	Bacteroidales	Prevotellaceae
ASV001480	16	0	0	0	0	0	0	0	16	0	0	0	0	0	0	0	0	0	0	0	0	0	0	0.01381	0	0	0	0	0	0	0	Bacteria
ASV001481	16	0	0	0	0	0	0	0	0	0	0	16	0	0	0	0	0	0	0	0	0	0	0	0	0	0	0.014828	0	0	0	0	Bacteria	Firmicutes	Erysipelotrichia	Erysipelotrichales	Erysipelotrichaceae
ASV001482	16	0	0	0	0	0	0	16	0	0	0	0	0	0	0	0	0	0	0	0	0	0	0.015082	0	0	0	0	0	0	0	0	Bacteria	Bacteroidetes	Bacteroidia	Bacteroidales	Prevotellaceae	Prevotella_9
ASV001483	16	0	0	0	0	0	0	0	0	0	0	0	0	0	0	16	0	0	0	0	0	0	0	0	0	0	0	0	0	0	0.014811	Bacteria	Firmicutes	Erysipelotrichia	Erysipelotrichales	Erysipelotrichaceae	Dubosiella
ASV001484	16	0	0	0	0	0	0	0	0	0	0	0	0	0	0	16	0	0	0	0	0	0	0	0	0	0	0	0	0	0	0.014811	Bacteria	Firmicutes	Clostridia	Clostridiales	Ruminococcaceae	Ruminococcaceae_UCG-004
ASV001485	16	0	0	0	0	0	16	0	0	0	0	0	0	0	0	0	0	0	0	0	0	0.016524	0	0	0	0	0	0	0	0	0	Bacteria	Firmicutes	Bacilli	Lactobacillales	Lactobacillaceae	Lactobacillus
ASV001486	16	0	0	0	0	0	0	0	0	0	0	16	0	0	0	0	0	0	0	0	0	0	0	0	0	0	0.014828	0	0	0	0	Bacteria	Firmicutes	Erysipelotrichia	Erysipelotrichales	Erysipelotrichaceae	Dubosiella
ASV001487	16	0	0	0	0	0	0	0	0	0	0	0	0	0	0	16	0	0	0	0	0	0	0	0	0	0	0	0	0	0	0.014811	Bacteria	Firmicutes	Bacilli	Lactobacillales	Enterococcaceae	Enterococcus
ASV001488	15	0	0	0	0	0	0	15	0	0	0	0	0	0	0	0	0	0	0	0	0	0	0.014139	0	0	0	0	0	0	0	0	Bacteria	Firmicutes	Bacilli	Lactobacillales	Lactobacillaceae	Lactobacillus
ASV001489	15	0	0	0	0	0	0	0	0	15	0	0	0	0	0	0	0	0	0	0	0	0	0	0	0.016112	0	0	0	0	0	0	Bacteria	Firmicutes	Bacilli	Lactobacillales
ASV001490	15	0	0	0	0	0	0	15	0	0	0	0	0	0	0	0	0	0	0	0	0	0	0.014139	0	0	0	0	0	0	0	0	Bacteria	Bacteroidetes	Bacteroidia	Bacteroidales	Muribaculaceae
ASV001491	15	0	0	0	0	0	0	0	0	0	0	15	0	0	0	0	0	0	0	0	0	0	0	0	0	0	0.013901	0	0	0	0	Bacteria	Bacteroidetes	Bacteroidia	Bacteroidales	Muribaculaceae
ASV001492	15	0	0	0	0	0	0	0	0	0	0	0	0	0	0	15	0	0	0	0	0	0	0	0	0	0	0	0	0	0	0.013885	Bacteria	Bacteroidetes	Bacteroidia	Bacteroidales	Bacteroidaceae	Bacteroides
ASV001493	15	0	0	0	0	0	0	15	0	0	0	0	0	0	0	0	0	0	0	0	0	0	0.014139	0	0	0	0	0	0	0	0	Bacteria	Firmicutes	Clostridia	Clostridiales
ASV001494	15	0	0	0	0	0	0	0	0	0	0	0	0	15	0	0	0	0	0	0	0	0	0	0	0	0	0	0	0.013799	0	0	Bacteria	Proteobacteria	Gammaproteobacteria	Enterobacteriales	Enterobacteriaceae	Edwardsiella
ASV001495	15	0	0	0	0	0	0	0	0	0	0	15	0	0	0	0	0	0	0	0	0	0	0	0	0	0	0.013901	0	0	0	0	Bacteria	Firmicutes	Erysipelotrichia	Erysipelotrichales	Erysipelotrichaceae	Dubosiella
ASV001496	15	0	0	0	0	0	0	0	0	0	0	0	0	3	0	12	0	0	0	0	0	0	0	0	0	0	0	0	0.00276	0	0.011108	Bacteria	Actinobacteria	Coriobacteriia	Coriobacteriales	Atopobiaceae	Olsenella
ASV001497	15	0	0	0	0	0	0	0	15	0	0	0	0	0	0	0	0	0	0	0	0	0	0	0.012947	0	0	0	0	0	0	0	Bacteria	Proteobacteria	Alphaproteobacteria	Caulobacterales	Caulobacteraceae	Brevundimonas
ASV001498	15	0	0	0	0	0	0	0	15	0	0	0	0	0	0	0	0	0	0	0	0	0	0	0.012947	0	0	0	0	0	0	0	Bacteria	Proteobacteria	Alphaproteobacteria	Sphingomonadales	Sphingomonadaceae	Sphingopyxis
ASV001499	15	0	0	0	0	0	0	0	15	0	0	0	0	0	0	0	0	0	0	0	0	0	0	0.012947	0	0	0	0	0	0	0	Bacteria	Firmicutes	Bacilli	Bacillales	Bacillaceae
ASV001500	15	0	0	0	0	0	0	0	0	0	0	0	0	0	0	15	0	0	0	0	0	0	0	0	0	0	0	0	0	0	0.013885	Bacteria	Bacteroidetes	Bacteroidia	Bacteroidales	Prevotellaceae
ASV001501	15	0	0	0	0	0	0	0	0	0	0	0	0	0	0	15	0	0	0	0	0	0	0	0	0	0	0	0	0	0	0.013885	Bacteria	Firmicutes	Bacilli	Lactobacillales	Lactobacillaceae	Lactobacillus
ASV001502	15	0	0	0	0	0	0	0	0	0	0	0	0	0	0	15	0	0	0	0	0	0	0	0	0	0	0	0	0	0	0.013885	Bacteria	Proteobacteria	Alphaproteobacteria	Sphingomonadales	Sphingomonadaceae	Altererythrobacter
ASV001503	15	0	0	0	0	0	0	0	0	15	0	0	0	0	0	0	0	0	0	0	0	0	0	0	0.016112	0	0	0	0	0	0	Bacteria	Proteobacteria	Gammaproteobacteria	Pseudomonadales	Pseudomonadaceae	Pseudomonas
ASV001504	15	0	0	0	0	0	0	0	0	0	0	0	0	15	0	0	0	0	0	0	0	0	0	0	0	0	0	0	0.013799	0	0	Bacteria	Firmicutes	Clostridia	Clostridiales	Ruminococcaceae	Ruminococcus_1
ASV001505	15	0	0	0	0	0	0	15	0	0	0	0	0	0	0	0	0	0	0	0	0	0	0.014139	0	0	0	0	0	0	0	0	Bacteria	Bacteroidetes	Bacteroidia	Bacteroidales	Muribaculaceae
ASV001506	15	0	0	0	0	0	0	0	0	0	0	0	0	0	0	15	0	0	0	0	0	0	0	0	0	0	0	0	0	0	0.013885	Bacteria	Firmicutes	Erysipelotrichia	Erysipelotrichales	Erysipelotrichaceae	Dubosiella
ASV001507	15	0	0	0	0	0	0	0	0	0	15	0	0	0	0	0	0	0	0	0	0	0	0	0	0	0.014877	0	0	0	0	0	Bacteria	Proteobacteria	Gammaproteobacteria	Pseudomonadales	Moraxellaceae	Psychrobacter
ASV001508	15	0	0	0	0	0	0	0	8	7	0	0	0	0	0	0	0	0	0	0	0	0	0	0.006905	0.007519	0	0	0	0	0	0	Bacteria	Firmicutes	Clostridia	Clostridiales	Family_XI	Sedimentibacter
ASV001509	15	0	0	0	0	0	0	0	0	0	0	0	0	0	15	0	0	0	0	0	0	0	0	0	0	0	0	0	0	0.01401	0	Bacteria	Firmicutes	Clostridia	Clostridiales	Ruminococcaceae	Faecalibacterium
ASV001510	15	0	0	0	0	0	0	0	0	0	0	0	15	0	0	0	0	0	0	0	0	0	0	0	0	0	0	0.013408	0	0	0	Bacteria	Firmicutes	Erysipelotrichia	Erysipelotrichales	Erysipelotrichaceae	Turicibacter
ASV001511	15	0	0	0	0	0	0	5	10	0	0	0	0	0	0	0	0	0	0	0	0	0	0.004713	0.008631	0	0	0	0	0	0	0	Bacteria	Proteobacteria	Deltaproteobacteria	Desulfovibrionales	Desulfovibrionaceae	Desulfovibrio	Desulfovibrio_fairfieldensis
ASV001512	15	0	0	0	0	0	0	15	0	0	0	0	0	0	0	0	0	0	0	0	0	0	0.014139	0	0	0	0	0	0	0	0	Bacteria	Bacteroidetes	Bacteroidia	Bacteroidales	Bacteroidaceae	Bacteroides
ASV001513	15	0	0	0	0	0	0	0	15	0	0	0	0	0	0	0	0	0	0	0	0	0	0	0.012947	0	0	0	0	0	0	0	Bacteria	Firmicutes	Bacilli	Lactobacillales	Lactobacillaceae	Lactobacillus	Lactobacillus_murinus
ASV001514	15	0	0	0	0	0	15	0	0	0	0	0	0	0	0	0	0	0	0	0	0	0.015491	0	0	0	0	0	0	0	0	0	Bacteria	Actinobacteria	Actinobacteria	Pseudonocardiales	Pseudonocardiaceae	Pseudonocardia
ASV001515	15	0	0	0	0	0	0	0	0	0	0	0	0	0	0	15	0	0	0	0	0	0	0	0	0	0	0	0	0	0	0.013885	Bacteria	Verrucomicrobia	Verrucomicrobiae
ASV001516	15	0	0	0	0	0	0	0	0	0	15	0	0	0	0	0	0	0	0	0	0	0	0	0	0	0.014877	0	0	0	0	0	Bacteria	Bacteroidetes	Bacteroidia	Bacteroidales	Muribaculaceae
ASV001517	15	0	0	0	0	0	0	0	0	0	0	0	0	15	0	0	0	0	0	0	0	0	0	0	0	0	0	0	0.013799	0	0	Bacteria	Bacteroidetes	Bacteroidia	Bacteroidales	Muribaculaceae
ASV001518	15	0	0	0	0	0	0	0	0	15	0	0	0	0	0	0	0	0	0	0	0	0	0	0	0.016112	0	0	0	0	0	0	Bacteria
ASV001519	15	0	0	0	0	0	0	0	15	0	0	0	0	0	0	0	0	0	0	0	0	0	0	0.012947	0	0	0	0	0	0	0	Bacteria
ASV001520	15	0	0	0	0	0	0	0	0	0	0	0	0	0	0	15	0	0	0	0	0	0	0	0	0	0	0	0	0	0	0.013885	Bacteria	Bacteroidetes	Bacteroidia	Bacteroidales	Tannerellaceae	Parabacteroides	Parabacteroides_goldsteinii
ASV001521	15	0	0	0	0	0	0	0	0	0	7	0	0	0	0	8	0	0	0	0	0	0	0	0	0	0.006943	0	0	0	0	0.007405	Bacteria	Actinobacteria	Actinobacteria	Corynebacteriales	Corynebacteriaceae	Corynebacterium_1
ASV001522	15	0	0	0	0	0	0	0	0	0	0	0	0	0	0	15	0	0	0	0	0	0	0	0	0	0	0	0	0	0	0.013885	Bacteria	Firmicutes	Clostridia	Clostridiales	Ruminococcaceae	Intestinimonas
ASV001523	15	0	0	0	0	0	11	0	0	0	0	4	0	0	0	0	0	0	0	0	0	0.01136	0	0	0	0	0.003707	0	0	0	0	Bacteria	Actinobacteria	Actinobacteria	Corynebacteriales	Nocardiaceae	Gordonia
ASV001524	15	6	0	0	0	0	0	0	6	0	0	0	0	0	0	3	0.00511	0	0	0	0	0	0	0.005179	0	0	0	0	0	0	0.002777	Bacteria	Actinobacteria	Actinobacteria	Streptosporangiales	Nocardiopsaceae
ASV001525	15	0	0	0	0	0	0	0	0	0	15	0	0	0	0	0	0	0	0	0	0	0	0	0	0	0.014877	0	0	0	0	0	Bacteria	Firmicutes	Erysipelotrichia	Erysipelotrichales	Erysipelotrichaceae	Dubosiella
ASV001526	15	0	0	0	0	0	0	0	0	0	0	15	0	0	0	0	0	0	0	0	0	0	0	0	0	0	0.013901	0	0	0	0	Bacteria	Firmicutes	Bacilli	Lactobacillales	Enterococcaceae	Enterococcus
ASV001527	15	0	0	0	0	0	0	0	0	0	0	0	0	0	15	0	0	0	0	0	0	0	0	0	0	0	0	0	0	0.01401	0	Bacteria	Bacteroidetes	Bacteroidia	Bacteroidales	Muribaculaceae
ASV001528	15	0	0	0	0	0	0	0	0	0	0	0	0	0	15	0	0	0	0	0	0	0	0	0	0	0	0	0	0	0.01401	0	Bacteria	Proteobacteria	Deltaproteobacteria	Desulfovibrionales	Desulfovibrionaceae
ASV001529	15	0	0	0	0	0	0	0	15	0	0	0	0	0	0	0	0	0	0	0	0	0	0	0.012947	0	0	0	0	0	0	0	Bacteria	Firmicutes	Bacilli
ASV001530	15	0	0	0	0	0	0	0	0	0	0	15	0	0	0	0	0	0	0	0	0	0	0	0	0	0	0.013901	0	0	0	0	Bacteria	Firmicutes
ASV001531	15	0	0	0	0	0	0	0	0	15	0	0	0	0	0	0	0	0	0	0	0	0	0	0	0.016112	0	0	0	0	0	0	Bacteria	Bacteroidetes	Bacteroidia
ASV001532	15	0	0	0	0	0	15	0	0	0	0	0	0	0	0	0	0	0	0	0	0	0.015491	0	0	0	0	0	0	0	0	0	Bacteria	Firmicutes
ASV001533	15	0	0	0	0	0	0	0	0	0	0	15	0	0	0	0	0	0	0	0	0	0	0	0	0	0	0.013901	0	0	0	0	Bacteria	Bacteroidetes	Bacteroidia	Bacteroidales	Muribaculaceae
ASV001534	15	0	0	0	0	0	0	0	0	0	0	0	0	15	0	0	0	0	0	0	0	0	0	0	0	0	0	0	0.013799	0	0	Bacteria	Bacteroidetes	Bacteroidia	Bacteroidales	Tannerellaceae	Parabacteroides
ASV001535	15	0	0	0	0	0	0	0	0	0	0	0	0	0	15	0	0	0	0	0	0	0	0	0	0	0	0	0	0	0.01401	0	Bacteria	Proteobacteria	Gammaproteobacteria	Betaproteobacteriales	Burkholderiaceae	Parasutterella
ASV001536	15	0	0	0	0	0	0	15	0	0	0	0	0	0	0	0	0	0	0	0	0	0	0.014139	0	0	0	0	0	0	0	0	Bacteria	Bacteroidetes	Bacteroidia	Bacteroidales	Muribaculaceae	Muribaculum	Parabacteroides_sp_YL27
ASV001537	15	0	0	0	0	0	0	15	0	0	0	0	0	0	0	0	0	0	0	0	0	0	0.014139	0	0	0	0	0	0	0	0	Bacteria	Firmicutes	Bacilli	Lactobacillales	Lactobacillaceae	Lactobacillus
ASV001538	15	0	0	0	0	0	0	15	0	0	0	0	0	0	0	0	0	0	0	0	0	0	0.014139	0	0	0	0	0	0	0	0	Bacteria	Bacteroidetes	Bacteroidia	Bacteroidales	Muribaculaceae	Muribaculum	Parabacteroides_sp_YL27
ASV001539	15	0	0	0	0	0	0	0	15	0	0	0	0	0	0	0	0	0	0	0	0	0	0	0.012947	0	0	0	0	0	0	0	Bacteria
ASV001540	15	0	0	0	0	0	0	0	0	0	15	0	0	0	0	0	0	0	0	0	0	0	0	0	0	0.014877	0	0	0	0	0	Bacteria
ASV001541	15	0	0	0	0	0	0	0	0	0	0	15	0	0	0	0	0	0	0	0	0	0	0	0	0	0	0.013901	0	0	0	0	Bacteria	Bacteroidetes	Bacteroidia	Bacteroidales	Muribaculaceae
ASV001542	15	0	0	0	0	0	0	0	0	0	0	0	0	15	0	0	0	0	0	0	0	0	0	0	0	0	0	0	0.013799	0	0	Bacteria	Bacteroidetes	Bacteroidia	Bacteroidales	Muribaculaceae
ASV001543	15	0	0	0	0	0	0	0	0	0	0	0	0	0	0	15	0	0	0	0	0	0	0	0	0	0	0	0	0	0	0.013885	Bacteria	Actinobacteria	Acidimicrobiia	Microtrichales	Ilumatobacteraceae	Ilumatobacter
ASV001544	15	0	0	0	0	0	0	15	0	0	0	0	0	0	0	0	0	0	0	0	0	0	0.014139	0	0	0	0	0	0	0	0	Bacteria	Bacteroidetes	Bacteroidia	Bacteroidales	Bacteroidetes_vadinHA17
ASV001545	15	0	0	0	0	0	0	0	0	0	15	0	0	0	0	0	0	0	0	0	0	0	0	0	0	0.014877	0	0	0	0	0	Bacteria	Proteobacteria	Gammaproteobacteria	Pseudomonadales	Moraxellaceae	Acinetobacter
ASV001546	15	0	0	0	0	0	0	0	0	0	0	0	0	0	0	15	0	0	0	0	0	0	0	0	0	0	0	0	0	0	0.013885	Bacteria	Bacteroidetes	Bacteroidia	Bacteroidales	Muribaculaceae
ASV001547	15	0	0	0	0	0	0	0	0	0	0	0	9	6	0	0	0	0	0	0	0	0	0	0	0	0	0	0.008045	0.00552	0	0	Bacteria	Firmicutes	Bacilli	Lactobacillales	Lactobacillaceae	Lactobacillus
ASV001548	15	0	0	0	0	0	0	0	0	0	0	0	0	0	15	0	0	0	0	0	0	0	0	0	0	0	0	0	0	0.01401	0	Bacteria	Firmicutes
ASV001549	15	0	0	0	0	0	0	15	0	0	0	0	0	0	0	0	0	0	0	0	0	0	0.014139	0	0	0	0	0	0	0	0	Bacteria	Firmicutes	Clostridia	Clostridiales	Ruminococcaceae
ASV001550	15	0	0	0	0	0	0	15	0	0	0	0	0	0	0	0	0	0	0	0	0	0	0.014139	0	0	0	0	0	0	0	0	Bacteria	Bacteroidetes	Bacteroidia	Bacteroidales	Bacteroidaceae	Bacteroides
ASV001551	15	0	0	0	0	0	0	0	0	0	0	0	0	0	15	0	0	0	0	0	0	0	0	0	0	0	0	0	0	0.01401	0	Bacteria	Bacteroidetes	Bacteroidia	Bacteroidales
ASV001552	15	0	0	0	0	0	0	0	0	0	15	0	0	0	0	0	0	0	0	0	0	0	0	0	0	0.014877	0	0	0	0	0	Bacteria
ASV001553	15	0	0	0	0	0	0	8	0	0	0	0	0	0	7	0	0	0	0	0	0	0	0.007541	0	0	0	0	0	0	0.006538	0	Bacteria	Firmicutes	Negativicutes	Selenomonadales	Acidaminococcaceae	Phascolarctobacterium
ASV001554	15	0	0	0	0	0	0	0	0	0	0	0	0	0	0	15	0	0	0	0	0	0	0	0	0	0	0	0	0	0	0.013885	Bacteria	Bacteroidetes	Bacteroidia	Bacteroidales
ASV001555	15	0	0	0	0	0	8	0	2	0	5	0	0	0	0	0	0	0	0	0	0	0.008262	0	0.001726	0	0.004959	0	0	0	0	0	Bacteria	Firmicutes	Clostridia	Clostridiales	Lachnospiraceae
ASV001556	15	0	0	0	0	0	0	0	0	0	15	0	0	0	0	0	0	0	0	0	0	0	0	0	0	0.014877	0	0	0	0	0	Bacteria	Bacteroidetes	Bacteroidia	Bacteroidales	Muribaculaceae
ASV001557	15	0	0	0	0	0	0	0	0	0	0	15	0	0	0	0	0	0	0	0	0	0	0	0	0	0	0.013901	0	0	0	0	Bacteria	Firmicutes	Clostridia	Clostridiales	Ruminococcaceae	Ruminiclostridium_5
ASV001558	15	0	0	0	0	0	15	0	0	0	0	0	0	0	0	0	0	0	0	0	0	0.015491	0	0	0	0	0	0	0	0	0	Bacteria	Proteobacteria	Gammaproteobacteria	Enterobacteriales	Enterobacteriaceae
ASV001559	15	0	0	0	0	0	0	4	5	0	0	0	0	6	0	0	0	0	0	0	0	0	0.00377	0.004316	0	0	0	0	0.00552	0	0	Bacteria	Firmicutes	Clostridia	Clostridiales	Lachnospiraceae	ASF356
ASV001560	15	0	0	0	0	0	0	0	0	0	0	0	0	0	15	0	0	0	0	0	0	0	0	0	0	0	0	0	0	0.01401	0	Bacteria	Bacteroidetes	Bacteroidia	Bacteroidales	Muribaculaceae
ASV001561	15	0	0	0	0	0	0	0	0	0	0	15	0	0	0	0	0	0	0	0	0	0	0	0	0	0	0.013901	0	0	0	0	Bacteria	Proteobacteria	Gammaproteobacteria	Pseudomonadales	Moraxellaceae	Acinetobacter
ASV001562	15	0	0	0	0	0	0	0	0	0	0	0	15	0	0	0	0	0	0	0	0	0	0	0	0	0	0	0.013408	0	0	0	Bacteria	Firmicutes	Bacilli	Lactobacillales
ASV001563	15	0	0	0	0	0	0	0	0	0	0	0	0	0	15	0	0	0	0	0	0	0	0	0	0	0	0	0	0	0.01401	0	Bacteria	Bacteroidetes	Bacteroidia	Bacteroidales	Muribaculaceae
ASV001564	15	0	15	0	0	0	0	0	0	0	0	0	0	0	0	0	0	0.013388	0	0	0	0	0	0	0	0	0	0	0	0	0	Bacteria	Cyanobacteria	Oxyphotobacteria	Chloroplast
ASV001565	15	0	0	0	0	0	0	0	0	0	0	0	0	0	0	15	0	0	0	0	0	0	0	0	0	0	0	0	0	0	0.013885	Bacteria
ASV001566	15	0	0	0	0	0	0	0	0	0	3	0	0	0	0	12	0	0	0	0	0	0	0	0	0	0.002975	0	0	0	0	0.011108	Bacteria	Firmicutes
ASV001567	15	0	0	0	0	0	0	0	0	15	0	0	0	0	0	0	0	0	0	0	0	0	0	0	0.016112	0	0	0	0	0	0	Bacteria	Proteobacteria	Gammaproteobacteria
ASV001568	15	0	0	0	0	0	0	0	0	15	0	0	0	0	0	0	0	0	0	0	0	0	0	0	0.016112	0	0	0	0	0	0	Bacteria
ASV001569	15	0	0	0	0	0	0	0	0	0	0	0	0	15	0	0	0	0	0	0	0	0	0	0	0	0	0	0	0.013799	0	0	Bacteria	Bacteroidetes	Bacteroidia	Bacteroidales	Prevotellaceae	Prevotellaceae_UCG-001
ASV001570	15	0	0	0	0	0	0	0	0	0	0	15	0	0	0	0	0	0	0	0	0	0	0	0	0	0	0.013901	0	0	0	0	Bacteria
ASV001571	15	0	0	0	0	0	0	0	0	0	0	0	0	15	0	0	0	0	0	0	0	0	0	0	0	0	0	0	0.013799	0	0	Bacteria	Firmicutes	Bacilli	Lactobacillales	Lactobacillaceae	Lactobacillus
ASV001572	15	0	0	0	0	0	0	0	15	0	0	0	0	0	0	0	0	0	0	0	0	0	0	0.012947	0	0	0	0	0	0	0	Bacteria	Deferribacteres	Deferribacteres	Deferribacterales	Deferribacteraceae	Mucispirillum	Mucispirillum_schaedleri_ASF457
ASV001573	15	0	0	0	0	0	0	0	0	0	0	15	0	0	0	0	0	0	0	0	0	0	0	0	0	0	0.013901	0	0	0	0	Bacteria
ASV001574	15	0	0	0	0	0	0	0	0	0	0	0	0	0	15	0	0	0	0	0	0	0	0	0	0	0	0	0	0	0.01401	0	Bacteria	Bacteroidetes	Bacteroidia	Bacteroidales	Rikenellaceae	Alistipes
ASV001575	15	0	0	0	0	0	0	15	0	0	0	0	0	0	0	0	0	0	0	0	0	0	0.014139	0	0	0	0	0	0	0	0	Bacteria	Bacteroidetes	Bacteroidia	Bacteroidales	Muribaculaceae
ASV001576	15	0	0	0	0	0	0	0	0	0	0	15	0	0	0	0	0	0	0	0	0	0	0	0	0	0	0.013901	0	0	0	0	Bacteria	Firmicutes	Clostridia	Clostridiales	Lachnospiraceae
ASV001577	15	0	0	0	0	0	0	0	0	0	0	0	0	0	0	15	0	0	0	0	0	0	0	0	0	0	0	0	0	0	0.013885	Bacteria	Firmicutes	Clostridia	Clostridiales	Lachnospiraceae	Eubacterium_hallii_group
ASV001578	15	0	0	0	0	0	0	0	0	15	0	0	0	0	0	0	0	0	0	0	0	0	0	0	0.016112	0	0	0	0	0	0	Bacteria	Actinobacteria	Coriobacteriia	Coriobacteriales	Eggerthellaceae	Adlercreutzia
ASV001579	15	0	0	15	0	0	0	0	0	0	0	0	0	0	0	0	0	0	0.013368	0	0	0	0	0	0	0	0	0	0	0	0	Bacteria	Proteobacteria	Gammaproteobacteria	Enterobacteriales	Enterobacteriaceae	Pantoea
ASV001580	15	0	0	0	0	0	0	15	0	0	0	0	0	0	0	0	0	0	0	0	0	0	0.014139	0	0	0	0	0	0	0	0	Bacteria	Firmicutes	Clostridia	Clostridiales	Ruminococcaceae	Ruminococcaceae_UCG-014
ASV001581	14	0	0	0	0	0	0	0	0	0	0	0	0	0	14	0	0	0	0	0	0	0	0	0	0	0	0	0	0	0.013076	0	Bacteria	Bacteroidetes	Bacteroidia	Bacteroidales
ASV001582	14	0	0	0	0	0	0	9	5	0	0	0	0	0	0	0	0	0	0	0	0	0	0.008483	0.004316	0	0	0	0	0	0	0	Bacteria	Bacteroidetes	Bacteroidia	Bacteroidales	Muribaculaceae
ASV001583	14	0	0	0	0	0	0	0	0	0	0	14	0	0	0	0	0	0	0	0	0	0	0	0	0	0	0.012974	0	0	0	0	Bacteria	Firmicutes	Clostridia	Clostridiales
ASV001584	14	0	0	0	0	0	0	0	0	0	0	0	0	14	0	0	0	0	0	0	0	0	0	0	0	0	0	0	0.012879	0	0	Bacteria	Actinobacteria	Actinobacteria	Bifidobacteriales	Bifidobacteriaceae	Bifidobacterium
ASV001585	14	0	0	0	0	0	0	0	0	0	0	14	0	0	0	0	0	0	0	0	0	0	0	0	0	0	0.012974	0	0	0	0	Bacteria	Bacteroidetes	Bacteroidia	Bacteroidales	Bacteroidaceae	Bacteroides
ASV001586	14	0	0	0	0	0	0	0	0	0	14	0	0	0	0	0	0	0	0	0	0	0	0	0	0	0.013885	0	0	0	0	0	Bacteria	Proteobacteria	Gammaproteobacteria	Pseudomonadales	Moraxellaceae	Acinetobacter
ASV001587	14	0	0	0	0	0	0	0	0	0	0	0	0	14	0	0	0	0	0	0	0	0	0	0	0	0	0	0	0.012879	0	0	Bacteria	Bacteroidetes	Bacteroidia	Bacteroidales
ASV001588	14	0	0	0	0	0	0	0	0	0	0	0	0	0	0	14	0	0	0	0	0	0	0	0	0	0	0	0	0	0	0.012959	Bacteria	Bacteroidetes	Bacteroidia	Bacteroidales	Muribaculaceae
ASV001589	14	0	0	0	0	0	0	0	0	0	0	0	0	0	0	14	0	0	0	0	0	0	0	0	0	0	0	0	0	0	0.012959	Bacteria	Dependentiae	Babeliae	Babeliales	UBA12409
ASV001590	14	0	0	0	0	0	14	0	0	0	0	0	0	0	0	0	0	0	0	0	0	0.014458	0	0	0	0	0	0	0	0	0	Bacteria	Bacteroidetes	Bacteroidia	Bacteroidales	Muribaculaceae
ASV001591	14	0	0	0	0	0	0	0	0	0	0	14	0	0	0	0	0	0	0	0	0	0	0	0	0	0	0.012974	0	0	0	0	Bacteria	Bacteroidetes	Bacteroidia	Bacteroidales	Muribaculaceae
ASV001592	14	0	0	0	0	0	0	0	0	0	0	4	6	4	0	0	0	0	0	0	0	0	0	0	0	0	0.003707	0.005363	0.00368	0	0	Bacteria	Bacteroidetes	Bacteroidia	Bacteroidales	Muribaculaceae
ASV001593	14	0	0	0	0	0	0	0	3	0	0	0	0	0	4	7	0	0	0	0	0	0	0	0.002589	0	0	0	0	0	0.003736	0.00648	Bacteria	Proteobacteria	Alphaproteobacteria	Micavibrionales
ASV001594	14	0	0	0	0	0	0	0	0	0	0	0	0	0	14	0	0	0	0	0	0	0	0	0	0	0	0	0	0	0.013076	0	Bacteria	Cyanobacteria	Melainabacteria	Gastranaerophilales
ASV001595	14	0	0	0	0	0	0	0	14	0	0	0	0	0	0	0	0	0	0	0	0	0	0	0.012084	0	0	0	0	0	0	0	Bacteria	Firmicutes
ASV001596	14	0	0	0	0	0	0	0	0	0	0	0	14	0	0	0	0	0	0	0	0	0	0	0	0	0	0	0.012514	0	0	0	Bacteria	Bacteroidetes	Bacteroidia	Bacteroidales	Muribaculaceae
ASV001597	14	0	0	0	0	0	0	0	0	0	0	0	14	0	0	0	0	0	0	0	0	0	0	0	0	0	0	0.012514	0	0	0	Bacteria	Proteobacteria	Gammaproteobacteria	Betaproteobacteriales	Burkholderiaceae
ASV001598	14	0	0	0	0	0	0	0	0	0	0	14	0	0	0	0	0	0	0	0	0	0	0	0	0	0	0.012974	0	0	0	0	Bacteria	Firmicutes	Erysipelotrichia	Erysipelotrichales	Erysipelotrichaceae	Dubosiella
ASV001599	14	0	0	0	0	0	0	0	0	14	0	0	0	0	0	0	0	0	0	0	0	0	0	0	0.015038	0	0	0	0	0	0	Bacteria
ASV001600	14	0	0	0	0	0	0	0	0	0	0	0	0	0	0	14	0	0	0	0	0	0	0	0	0	0	0	0	0	0	0.012959	Bacteria	Nitrospirae	Thermodesulfovibrionia
ASV001601	14	0	0	0	0	0	0	0	0	14	0	0	0	0	0	0	0	0	0	0	0	0	0	0	0.015038	0	0	0	0	0	0	Bacteria	Proteobacteria
ASV001602	14	0	0	0	0	0	0	0	0	0	0	0	0	0	0	14	0	0	0	0	0	0	0	0	0	0	0	0	0	0	0.012959	Bacteria	Firmicutes
ASV001603	14	0	0	0	0	0	0	14	0	0	0	0	0	0	0	0	0	0	0	0	0	0	0.013196	0	0	0	0	0	0	0	0	Bacteria	Bacteroidetes	Bacteroidia	Flavobacteriales	Flavobacteriaceae	Arenibacter
ASV001604	14	0	0	0	0	0	0	0	0	0	0	0	0	0	14	0	0	0	0	0	0	0	0	0	0	0	0	0	0	0.013076	0	Archaea	Crenarchaeota	Bathyarchaeia
ASV001605	14	0	0	0	0	0	0	0	0	0	0	0	0	0	14	0	0	0	0	0	0	0	0	0	0	0	0	0	0	0.013076	0	Bacteria	Bacteroidetes	Bacteroidia	Bacteroidales	Muribaculaceae
ASV001606	14	0	0	0	0	0	0	0	0	0	14	0	0	0	0	0	0	0	0	0	0	0	0	0	0	0.013885	0	0	0	0	0	Bacteria	Bacteroidetes	Bacteroidia	Bacteroidales	Muribaculaceae
ASV001607	14	0	0	0	0	0	0	0	0	0	0	0	6	0	8	0	0	0	0	0	0	0	0	0	0	0	0	0.005363	0	0.007472	0	Bacteria
ASV001608	14	0	0	0	0	0	0	0	0	0	0	14	0	0	0	0	0	0	0	0	0	0	0	0	0	0	0.012974	0	0	0	0	Bacteria	Firmicutes	Clostridia	Clostridiales	Ruminococcaceae	Ruminiclostridium_5
ASV001609	14	0	0	0	0	0	0	0	11	0	0	3	0	0	0	0	0	0	0	0	0	0	0	0.009494	0	0	0.00278	0	0	0	0	Bacteria	Proteobacteria	Alphaproteobacteria	Rhizobiales	Hyphomicrobiaceae	Pedomicrobium
ASV001610	14	0	0	0	0	0	0	14	0	0	0	0	0	0	0	0	0	0	0	0	0	0	0.013196	0	0	0	0	0	0	0	0	Bacteria	Proteobacteria	Gammaproteobacteria	Betaproteobacteriales	Burkholderiaceae	Parasutterella
ASV001611	14	0	0	0	0	0	0	0	0	0	0	0	14	0	0	0	0	0	0	0	0	0	0	0	0	0	0	0.012514	0	0	0	Bacteria
ASV001612	14	0	0	0	0	0	0	0	0	0	0	0	0	0	0	14	0	0	0	0	0	0	0	0	0	0	0	0	0	0	0.012959	Bacteria	Firmicutes	Clostridia	Clostridiales	Ruminococcaceae	Eubacterium_coprostanoligenes_group
ASV001613	14	14	0	0	0	0	0	0	0	0	0	0	0	0	0	0	0.011924	0	0	0	0	0	0	0	0	0	0	0	0	0	0	Bacteria
ASV001614	14	0	0	0	0	0	0	0	0	0	0	14	0	0	0	0	0	0	0	0	0	0	0	0	0	0	0.012974	0	0	0	0	Bacteria	Firmicutes	Erysipelotrichia	Erysipelotrichales	Erysipelotrichaceae
ASV001615	14	0	0	14	0	0	0	0	0	0	0	0	0	0	0	0	0	0	0.012476	0	0	0	0	0	0	0	0	0	0	0	0	Bacteria	Proteobacteria	Gammaproteobacteria	Xanthomonadales	Rhodanobacteraceae
ASV001616	14	0	0	0	0	0	0	0	0	0	0	0	0	0	14	0	0	0	0	0	0	0	0	0	0	0	0	0	0	0.013076	0	Bacteria	Bacteroidetes	Bacteroidia	Bacteroidales	Muribaculaceae
ASV001617	14	0	0	0	0	0	0	0	0	0	0	0	0	14	0	0	0	0	0	0	0	0	0	0	0	0	0	0	0.012879	0	0	Bacteria
ASV001618	14	0	0	0	0	0	0	0	14	0	0	0	0	0	0	0	0	0	0	0	0	0	0	0.012084	0	0	0	0	0	0	0	Bacteria	Bacteroidetes	Bacteroidia	Bacteroidales	Muribaculaceae
ASV001619	14	0	0	0	0	0	0	0	0	0	0	0	14	0	0	0	0	0	0	0	0	0	0	0	0	0	0	0.012514	0	0	0	Bacteria	Bacteroidetes	Bacteroidia	Bacteroidales	Muribaculaceae
ASV001620	14	0	0	0	0	0	14	0	0	0	0	0	0	0	0	0	0	0	0	0	0	0.014458	0	0	0	0	0	0	0	0	0	Bacteria	Bacteroidetes	Bacteroidia	Bacteroidales	Muribaculaceae
ASV001621	14	0	0	0	0	0	0	0	0	0	0	14	0	0	0	0	0	0	0	0	0	0	0	0	0	0	0.012974	0	0	0	0	Bacteria	Firmicutes	Clostridia	Clostridiales	Lachnospiraceae
ASV001622	14	0	0	0	0	0	0	0	0	0	0	0	14	0	0	0	0	0	0	0	0	0	0	0	0	0	0	0.012514	0	0	0	Bacteria	Firmicutes	Erysipelotrichia	Erysipelotrichales	Erysipelotrichaceae	Dubosiella
ASV001623	14	0	0	0	0	0	0	14	0	0	0	0	0	0	0	0	0	0	0	0	0	0	0.013196	0	0	0	0	0	0	0	0	Bacteria	Epsilonbacteraeota	Campylobacteria	Campylobacterales	Helicobacteraceae	Helicobacter
ASV001624	14	0	0	0	0	0	0	0	0	0	0	14	0	0	0	0	0	0	0	0	0	0	0	0	0	0	0.012974	0	0	0	0	Bacteria	Firmicutes	Clostridia	Clostridiales	Lachnospiraceae
ASV001625	14	0	0	0	0	0	0	0	0	0	0	0	0	0	0	14	0	0	0	0	0	0	0	0	0	0	0	0	0	0	0.012959	Bacteria	Bacteroidetes	Bacteroidia	Bacteroidales
ASV001626	14	0	0	0	0	0	0	0	0	0	0	0	0	0	0	14	0	0	0	0	0	0	0	0	0	0	0	0	0	0	0.012959	Bacteria	Planctomycetes	Phycisphaerae	Phycisphaerales	Phycisphaeraceae	SM1A02
ASV001627	14	0	0	0	0	0	0	5	9	0	0	0	0	0	0	0	0	0	0	0	0	0	0.004713	0.007768	0	0	0	0	0	0	0	Bacteria
ASV001628	14	0	0	0	0	0	0	0	0	0	0	0	0	0	14	0	0	0	0	0	0	0	0	0	0	0	0	0	0	0.013076	0	Bacteria	Bacteroidetes	Bacteroidia	Bacteroidales	Muribaculaceae	Muribaculum	Parabacteroides_sp_YL27
ASV001629	14	0	0	0	0	0	0	0	0	0	0	14	0	0	0	0	0	0	0	0	0	0	0	0	0	0	0.012974	0	0	0	0	Bacteria	Bacteroidetes	Bacteroidia	Bacteroidales	Muribaculaceae
ASV001630	14	0	0	0	0	0	7	7	0	0	0	0	0	0	0	0	0	0	0	0	0	0.007229	0.006598	0	0	0	0	0	0	0	0	Bacteria	Actinobacteria	Coriobacteriia	Coriobacteriales	Eggerthellaceae	Enterorhabdus
ASV001631	14	0	0	0	0	0	0	0	0	0	0	0	0	0	0	14	0	0	0	0	0	0	0	0	0	0	0	0	0	0	0.012959	Bacteria
ASV001632	14	14	0	0	0	0	0	0	0	0	0	0	0	0	0	0	0.011924	0	0	0	0	0	0	0	0	0	0	0	0	0	0	Bacteria	Cyanobacteria	Oxyphotobacteria	Chloroplast
ASV001633	14	0	0	0	0	0	0	0	14	0	0	0	0	0	0	0	0	0	0	0	0	0	0	0.012084	0	0	0	0	0	0	0	Bacteria	Firmicutes
ASV001634	14	0	0	0	0	0	0	0	0	0	0	0	0	0	0	14	0	0	0	0	0	0	0	0	0	0	0	0	0	0	0.012959	Bacteria	Firmicutes	Bacilli	Lactobacillales	Lactobacillaceae	Lactobacillus
ASV001635	14	0	0	0	0	0	14	0	0	0	0	0	0	0	0	0	0	0	0	0	0	0.014458	0	0	0	0	0	0	0	0	0	Bacteria	Proteobacteria	Deltaproteobacteria	Desulfovibrionales	Desulfovibrionaceae
ASV001636	14	0	0	0	0	0	0	0	0	0	0	0	0	0	0	14	0	0	0	0	0	0	0	0	0	0	0	0	0	0	0.012959	Bacteria	Proteobacteria	Gammaproteobacteria	Enterobacteriales	Enterobacteriaceae	Hafnia-Obesumbacterium
ASV001637	14	0	0	0	0	0	0	0	0	0	0	0	0	0	0	14	0	0	0	0	0	0	0	0	0	0	0	0	0	0	0.012959	Bacteria	Dadabacteria	Dadabacteriia	Dadabacteriales
ASV001638	14	0	0	0	0	0	0	0	0	0	0	0	0	0	14	0	0	0	0	0	0	0	0	0	0	0	0	0	0	0.013076	0	Bacteria	Bacteroidetes	Bacteroidia	Bacteroidales	Rikenellaceae	Rikenellaceae_RC9_gut_group
ASV001639	14	0	0	0	0	0	0	0	0	0	0	0	0	0	0	14	0	0	0	0	0	0	0	0	0	0	0	0	0	0	0.012959	Bacteria	Firmicutes	Clostridia	Clostridiales	Lachnospiraceae	Blautia
ASV001640	14	0	0	0	0	0	0	14	0	0	0	0	0	0	0	0	0	0	0	0	0	0	0.013196	0	0	0	0	0	0	0	0	Bacteria	Bacteroidetes	Bacteroidia	Bacteroidales	Rikenellaceae	Alistipes
ASV001641	14	0	0	0	0	0	0	0	0	0	0	14	0	0	0	0	0	0	0	0	0	0	0	0	0	0	0.012974	0	0	0	0	Bacteria	Bacteroidetes	Bacteroidia	Bacteroidales
ASV001642	14	0	0	0	0	0	0	0	0	0	0	14	0	0	0	0	0	0	0	0	0	0	0	0	0	0	0.012974	0	0	0	0	Bacteria	Bacteroidetes	Bacteroidia	Bacteroidales	Muribaculaceae
ASV001643	14	0	0	0	0	0	0	0	0	0	0	0	14	0	0	0	0	0	0	0	0	0	0	0	0	0	0	0.012514	0	0	0	Bacteria	Actinobacteria	Actinobacteria	Corynebacteriales	Corynebacteriaceae	Corynebacterium_1	Corynebacterium_glutamicum
ASV001644	14	0	0	0	0	0	0	14	0	0	0	0	0	0	0	0	0	0	0	0	0	0	0.013196	0	0	0	0	0	0	0	0	Bacteria	Firmicutes	Bacilli	Lactobacillales	Lactobacillaceae	Lactobacillus
ASV001645	14	0	0	0	0	0	0	0	0	14	0	0	0	0	0	0	0	0	0	0	0	0	0	0	0.015038	0	0	0	0	0	0	Bacteria
ASV001646	14	0	0	0	0	0	0	0	0	0	0	0	14	0	0	0	0	0	0	0	0	0	0	0	0	0	0	0.012514	0	0	0	Bacteria	Proteobacteria	Gammaproteobacteria	Betaproteobacteriales
ASV001647	14	0	0	0	0	0	0	0	0	14	0	0	0	0	0	0	0	0	0	0	0	0	0	0	0.015038	0	0	0	0	0	0	Bacteria	Proteobacteria	Gammaproteobacteria	Pseudomonadales	Moraxellaceae	Acinetobacter
ASV001648	14	0	0	0	0	0	0	0	0	0	0	0	0	0	0	14	0	0	0	0	0	0	0	0	0	0	0	0	0	0	0.012959	Bacteria	Firmicutes	Clostridia	Clostridiales	Ruminococcaceae	Ruminococcaceae_UCG-010
ASV001649	14	0	0	0	0	0	0	0	0	0	0	0	0	0	0	14	0	0	0	0	0	0	0	0	0	0	0	0	0	0	0.012959	Bacteria	Firmicutes	Bacilli	Lactobacillales	Lactobacillaceae	Lactobacillus
ASV001650	14	0	0	0	0	0	0	0	0	0	0	0	0	0	14	0	0	0	0	0	0	0	0	0	0	0	0	0	0	0.013076	0	Bacteria	Cyanobacteria	Melainabacteria	Gastranaerophilales
ASV001651	14	0	0	0	0	0	0	0	14	0	0	0	0	0	0	0	0	0	0	0	0	0	0	0.012084	0	0	0	0	0	0	0	Bacteria
ASV001652	14	0	0	0	0	0	0	0	0	0	0	14	0	0	0	0	0	0	0	0	0	0	0	0	0	0	0.012974	0	0	0	0	Bacteria	Bacteroidetes	Bacteroidia	Bacteroidales	Muribaculaceae	Muribaculum	Parabacteroides_sp_YL27
ASV001653	14	0	0	0	0	0	0	0	0	0	0	0	14	0	0	0	0	0	0	0	0	0	0	0	0	0	0	0.012514	0	0	0	Archaea	Euryarchaeota	Methanobacteria	Methanobacteriales	Methanothermobacteraceae	Methanothermobacter
ASV001654	14	0	0	0	0	0	0	0	0	0	0	0	0	0	5	9	0	0	0	0	0	0	0	0	0	0	0	0	0	0.00467	0.008331	Bacteria	Proteobacteria	Gammaproteobacteria	Pseudomonadales	Pseudomonadaceae	Pseudomonas	Pseudomonas_stutzeri
ASV001655	14	0	0	0	0	0	0	14	0	0	0	0	0	0	0	0	0	0	0	0	0	0	0.013196	0	0	0	0	0	0	0	0	Bacteria	Proteobacteria	Gammaproteobacteria
ASV001656	14	0	0	0	0	0	0	0	0	0	0	7	7	0	0	0	0	0	0	0	0	0	0	0	0	0	0.006487	0.006257	0	0	0	Bacteria	Bacteroidetes	Bacteroidia	Bacteroidales
ASV001657	14	0	0	0	0	0	0	0	0	0	14	0	0	0	0	0	0	0	0	0	0	0	0	0	0	0.013885	0	0	0	0	0	Bacteria	Firmicutes	Clostridia	Clostridiales	Lachnospiraceae	Lachnospiraceae_NK4A136_group
ASV001658	14	0	0	0	0	0	14	0	0	0	0	0	0	0	0	0	0	0	0	0	0	0.014458	0	0	0	0	0	0	0	0	0	Bacteria	Firmicutes	Clostridia	Clostridiales	Lachnospiraceae	Lachnospiraceae_NK4A136_group
ASV001659	14	0	0	0	0	0	0	0	0	0	0	0	14	0	0	0	0	0	0	0	0	0	0	0	0	0	0	0.012514	0	0	0	Bacteria	Proteobacteria	Gammaproteobacteria	Pseudomonadales	Moraxellaceae	Acinetobacter
ASV001660	14	14	0	0	0	0	0	0	0	0	0	0	0	0	0	0	0.011924	0	0	0	0	0	0	0	0	0	0	0	0	0	0	Bacteria	Bacteroidetes	Bacteroidia	Bacteroidales	Muribaculaceae
ASV001661	14	0	0	0	0	0	0	0	0	0	0	0	0	14	0	0	0	0	0	0	0	0	0	0	0	0	0	0	0.012879	0	0	Bacteria
ASV001662	14	0	0	0	0	0	0	8	6	0	0	0	0	0	0	0	0	0	0	0	0	0	0.007541	0.005179	0	0	0	0	0	0	0	Bacteria	Proteobacteria	Alphaproteobacteria	Sphingomonadales	Sphingomonadaceae	Novosphingobium
ASV001663	14	0	0	0	0	0	0	0	0	0	0	14	0	0	0	0	0	0	0	0	0	0	0	0	0	0	0.012974	0	0	0	0	Bacteria	Firmicutes	Bacilli	Lactobacillales	Lactobacillaceae	Lactobacillus
ASV001664	14	0	0	0	0	0	14	0	0	0	0	0	0	0	0	0	0	0	0	0	0	0.014458	0	0	0	0	0	0	0	0	0	Bacteria	Fusobacteria	Fusobacteriia	Fusobacteriales	Fusobacteriaceae
ASV001665	14	0	0	0	0	0	0	0	0	0	0	0	0	0	0	14	0	0	0	0	0	0	0	0	0	0	0	0	0	0	0.012959	Bacteria	Bacteroidetes	Bacteroidia	Bacteroidales	Muribaculaceae
ASV001666	14	0	0	0	0	0	0	0	0	14	0	0	0	0	0	0	0	0	0	0	0	0	0	0	0.015038	0	0	0	0	0	0	Bacteria	Proteobacteria	Gammaproteobacteria	Pseudomonadales	Moraxellaceae
ASV001667	14	0	0	0	0	0	0	0	0	0	0	14	0	0	0	0	0	0	0	0	0	0	0	0	0	0	0.012974	0	0	0	0	Bacteria	Firmicutes	Clostridia	Clostridiales	Lachnospiraceae	Lachnospiraceae_NK4A136_group
ASV001668	14	0	0	0	0	0	0	0	0	0	14	0	0	0	0	0	0	0	0	0	0	0	0	0	0	0.013885	0	0	0	0	0	Bacteria	Bacteroidetes	Bacteroidia	Bacteroidales	Bacteroidaceae	Bacteroides
ASV001669	14	0	0	0	0	0	0	0	0	0	0	0	14	0	0	0	0	0	0	0	0	0	0	0	0	0	0	0.012514	0	0	0	Bacteria	Firmicutes	Bacilli	Lactobacillales	Lactobacillaceae	Lactobacillus
ASV001670	14	0	0	0	0	0	0	0	0	14	0	0	0	0	0	0	0	0	0	0	0	0	0	0	0.015038	0	0	0	0	0	0	Bacteria	Bacteroidetes	Bacteroidia
ASV001671	14	0	0	0	0	0	0	0	0	0	0	0	0	0	0	14	0	0	0	0	0	0	0	0	0	0	0	0	0	0	0.012959	Bacteria	Bacteroidetes	Bacteroidia	Flavobacteriales	Weeksellaceae	Chryseobacterium	Chryseobacterium_indologenes
ASV001672	14	0	0	0	0	0	0	0	0	0	0	0	0	14	0	0	0	0	0	0	0	0	0	0	0	0	0	0	0.012879	0	0	Bacteria	Firmicutes	Bacilli	Lactobacillales	Lactobacillaceae	Lactobacillus
ASV001673	14	0	14	0	0	0	0	0	0	0	0	0	0	0	0	0	0	0.012496	0	0	0	0	0	0	0	0	0	0	0	0	0	Bacteria	Firmicutes	Bacilli	Bacillales	Bacillaceae
ASV001674	14	0	0	0	0	0	14	0	0	0	0	0	0	0	0	0	0	0	0	0	0	0.014458	0	0	0	0	0	0	0	0	0	Bacteria	Firmicutes	Erysipelotrichia	Erysipelotrichales	Erysipelotrichaceae	Dubosiella
ASV001675	14	0	0	0	0	0	0	14	0	0	0	0	0	0	0	0	0	0	0	0	0	0	0.013196	0	0	0	0	0	0	0	0	Bacteria	Firmicutes	Clostridia	Clostridiales	Lachnospiraceae	Roseburia
ASV001676	14	0	0	0	0	0	0	0	0	0	0	0	0	0	0	14	0	0	0	0	0	0	0	0	0	0	0	0	0	0	0.012959	Bacteria	Proteobacteria	Gammaproteobacteria	Betaproteobacteriales	Burkholderiaceae
ASV001677	14	0	0	0	0	0	0	0	0	0	0	0	0	0	14	0	0	0	0	0	0	0	0	0	0	0	0	0	0	0.013076	0	Bacteria	Proteobacteria	Gammaproteobacteria	Betaproteobacteriales	Burkholderiaceae
ASV001678	14	0	0	0	0	0	14	0	0	0	0	0	0	0	0	0	0	0	0	0	0	0.014458	0	0	0	0	0	0	0	0	0	Bacteria	Proteobacteria	Gammaproteobacteria	Enterobacteriales	Enterobacteriaceae
ASV001679	14	0	0	0	0	0	0	0	14	0	0	0	0	0	0	0	0	0	0	0	0	0	0	0.012084	0	0	0	0	0	0	0	Bacteria
ASV001680	14	0	0	0	0	0	0	0	0	0	0	14	0	0	0	0	0	0	0	0	0	0	0	0	0	0	0.012974	0	0	0	0	Bacteria	Bacteroidetes	Bacteroidia	Bacteroidales	Muribaculaceae
ASV001681	14	0	0	0	0	0	0	14	0	0	0	0	0	0	0	0	0	0	0	0	0	0	0.013196	0	0	0	0	0	0	0	0	Bacteria
ASV001682	14	0	0	0	0	0	0	0	14	0	0	0	0	0	0	0	0	0	0	0	0	0	0	0.012084	0	0	0	0	0	0	0	Bacteria	Firmicutes	Bacilli	Lactobacillales	Leuconostocaceae	Weissella
ASV001683	14	0	0	0	0	0	0	0	0	0	0	0	0	0	0	14	0	0	0	0	0	0	0	0	0	0	0	0	0	0	0.012959	Bacteria	Actinobacteria	Coriobacteriia	Coriobacteriales	Coriobacteriaceae	Collinsella
ASV001684	14	0	0	0	0	0	0	0	0	0	0	0	0	0	0	14	0	0	0	0	0	0	0	0	0	0	0	0	0	0	0.012959	Bacteria	Proteobacteria	Deltaproteobacteria	Myxococcales
ASV001685	14	0	0	0	0	0	0	0	9	0	0	0	0	0	0	5	0	0	0	0	0	0	0	0.007768	0	0	0	0	0	0	0.004628	Bacteria	Bacteroidetes	Bacteroidia	Flavobacteriales	Crocinitomicaceae	Wandonia
ASV001686	14	0	0	0	0	0	0	14	0	0	0	0	0	0	0	0	0	0	0	0	0	0	0.013196	0	0	0	0	0	0	0	0	Bacteria	Bacteroidetes	Bacteroidia	Bacteroidales	Muribaculaceae
ASV001687	13	0	0	0	0	0	0	0	0	0	0	13	0	0	0	0	0	0	0	0	0	0	0	0	0	0	0.012048	0	0	0	0	Bacteria	Bacteroidetes	Bacteroidia	Bacteroidales
ASV001688	13	0	0	0	0	0	0	0	0	0	0	0	13	0	0	0	0	0	0	0	0	0	0	0	0	0	0	0.01162	0	0	0	Bacteria	Proteobacteria	Gammaproteobacteria	Aeromonadales	Aeromonadaceae	Aeromonas
ASV001689	13	0	0	0	0	0	0	0	0	0	13	0	0	0	0	0	0	0	0	0	0	0	0	0	0	0.012893	0	0	0	0	0	Bacteria	Firmicutes	Clostridia	Clostridiales	Lachnospiraceae	Lachnospiraceae_NK4A136_group
ASV001690	13	0	0	0	0	0	0	0	13	0	0	0	0	0	0	0	0	0	0	0	0	0	0	0.01122	0	0	0	0	0	0	0	Bacteria	Bacteroidetes	Bacteroidia	Bacteroidales	Muribaculaceae
ASV001691	13	0	0	0	0	0	0	13	0	0	0	0	0	0	0	0	0	0	0	0	0	0	0.012254	0	0	0	0	0	0	0	0	Bacteria	Firmicutes	Bacilli
ASV001692	13	0	0	0	0	0	0	0	0	0	0	0	0	0	13	0	0	0	0	0	0	0	0	0	0	0	0	0	0	0.012142	0	Bacteria	Bacteroidetes	Bacteroidia	Bacteroidales	Bacteroidaceae	Bacteroides
ASV001693	13	0	0	0	0	0	0	0	0	0	0	0	0	0	13	0	0	0	0	0	0	0	0	0	0	0	0	0	0	0.012142	0	Bacteria	Bacteroidetes	Bacteroidia	Bacteroidales	Muribaculaceae
ASV001694	13	0	0	0	0	0	6	0	0	0	0	0	7	0	0	0	0	0	0	0	0	0.006196	0	0	0	0	0	0.006257	0	0	0	Bacteria	Bacteroidetes	Bacteroidia	Bacteroidales	Muribaculaceae
ASV001695	13	0	0	0	0	0	0	13	0	0	0	0	0	0	0	0	0	0	0	0	0	0	0.012254	0	0	0	0	0	0	0	0	Bacteria	Firmicutes	Clostridia	Clostridiales	Lachnospiraceae	Blautia
ASV001696	13	0	0	0	0	0	13	0	0	0	0	0	0	0	0	0	0	0	0	0	0	0.013426	0	0	0	0	0	0	0	0	0	Bacteria	Bacteroidetes	Bacteroidia	Bacteroidales	Muribaculaceae	Muribaculum	Parabacteroides_sp_YL27
ASV001697	13	0	0	0	0	0	0	0	0	0	0	0	0	13	0	0	0	0	0	0	0	0	0	0	0	0	0	0	0.011959	0	0	Bacteria	Bacteroidetes	Bacteroidia	Bacteroidales	Bacteroidaceae	Bacteroides
ASV001698	13	0	0	0	0	0	0	13	0	0	0	0	0	0	0	0	0	0	0	0	0	0	0.012254	0	0	0	0	0	0	0	0	Bacteria	Verrucomicrobia	Verrucomicrobiae	Verrucomicrobiales	Akkermansiaceae	Akkermansia	Akkermansia_muciniphila
ASV001699	13	0	0	0	0	0	0	0	0	0	0	0	0	0	0	13	0	0	0	0	0	0	0	0	0	0	0	0	0	0	0.012034	Bacteria	Firmicutes	Clostridia	Clostridiales	Ruminococcaceae	Oscillospira
ASV001700	13	0	0	0	0	0	0	0	0	0	0	0	0	0	13	0	0	0	0	0	0	0	0	0	0	0	0	0	0	0.012142	0	Bacteria	Proteobacteria	Alphaproteobacteria	Rhodobacterales	Rhodobacteraceae	Rhodobacter
ASV001701	13	0	0	0	0	0	0	0	0	0	0	0	0	5	8	0	0	0	0	0	0	0	0	0	0	0	0	0	0.0046	0.007472	0	Bacteria	Firmicutes	Erysipelotrichia	Erysipelotrichales	Erysipelotrichaceae
ASV001702	13	0	0	0	0	0	0	0	0	0	0	0	0	0	0	13	0	0	0	0	0	0	0	0	0	0	0	0	0	0	0.012034	Bacteria	Firmicutes
ASV001703	13	0	0	0	0	0	5	8	0	0	0	0	0	0	0	0	0	0	0	0	0	0.005164	0.007541	0	0	0	0	0	0	0	0	Bacteria	Proteobacteria	Gammaproteobacteria	Xanthomonadales	Xanthomonadaceae	Pseudoxanthomonas
ASV001704	13	0	0	0	0	0	0	0	0	0	0	0	13	0	0	0	0	0	0	0	0	0	0	0	0	0	0	0.01162	0	0	0	Bacteria	Bacteroidetes	Bacteroidia	Bacteroidales	Muribaculaceae
ASV001705	13	0	0	0	0	0	0	0	0	0	0	0	13	0	0	0	0	0	0	0	0	0	0	0	0	0	0	0.01162	0	0	0	Bacteria	Firmicutes	Clostridia	Clostridiales	Ruminococcaceae	Ruminococcaceae_UCG-014
ASV001706	13	0	0	0	0	0	0	0	13	0	0	0	0	0	0	0	0	0	0	0	0	0	0	0.01122	0	0	0	0	0	0	0	Bacteria	Bacteroidetes	Bacteroidia	Bacteroidales	Muribaculaceae
ASV001707	13	0	0	0	0	0	0	0	0	0	0	13	0	0	0	0	0	0	0	0	0	0	0	0	0	0	0.012048	0	0	0	0	Bacteria	Firmicutes	Erysipelotrichia	Erysipelotrichales	Erysipelotrichaceae
ASV001708	13	0	0	0	0	0	0	0	0	0	0	0	0	0	0	13	0	0	0	0	0	0	0	0	0	0	0	0	0	0	0.012034	Bacteria	Bacteroidetes	Bacteroidia	Bacteroidales	Prevotellaceae
ASV001709	13	0	0	0	0	0	13	0	0	0	0	0	0	0	0	0	0	0	0	0	0	0.013426	0	0	0	0	0	0	0	0	0	Bacteria
ASV001710	13	0	0	0	0	0	0	0	13	0	0	0	0	0	0	0	0	0	0	0	0	0	0	0.01122	0	0	0	0	0	0	0	Bacteria	Bacteroidetes	Bacteroidia	Bacteroidales	Muribaculaceae
ASV001711	13	0	0	0	0	0	0	0	0	0	0	0	0	0	13	0	0	0	0	0	0	0	0	0	0	0	0	0	0	0.012142	0	Bacteria	Bacteroidetes	Bacteroidia	Bacteroidales	Muribaculaceae	Muribaculum	Parabacteroides_sp_YL27
ASV001712	13	0	0	0	0	0	0	0	0	0	0	0	13	0	0	0	0	0	0	0	0	0	0	0	0	0	0	0.01162	0	0	0	Bacteria	Firmicutes	Clostridia	Clostridiales	Lachnospiraceae	Lachnospiraceae_NK4A136_group
ASV001713	13	0	0	0	0	0	0	13	0	0	0	0	0	0	0	0	0	0	0	0	0	0	0.012254	0	0	0	0	0	0	0	0	Bacteria	Bacteroidetes	Bacteroidia	Bacteroidales	Muribaculaceae
ASV001714	13	0	0	0	0	0	0	0	0	0	0	0	0	0	0	13	0	0	0	0	0	0	0	0	0	0	0	0	0	0	0.012034	Bacteria	Proteobacteria	Alphaproteobacteria	Acetobacterales	Acetobacteraceae	Roseomonas
ASV001715	13	0	0	0	0	0	0	0	0	0	0	0	0	0	13	0	0	0	0	0	0	0	0	0	0	0	0	0	0	0.012142	0	Bacteria	Bacteroidetes	Bacteroidia	Bacteroidales	Bacteroidaceae	Bacteroides
ASV001716	13	0	0	0	0	0	0	0	0	0	0	0	0	13	0	0	0	0	0	0	0	0	0	0	0	0	0	0	0.011959	0	0	Bacteria
ASV001717	13	0	0	0	0	0	0	0	0	13	0	0	0	0	0	0	0	0	0	0	0	0	0	0	0.013964	0	0	0	0	0	0	Bacteria	Proteobacteria	Gammaproteobacteria	Aeromonadales	Aeromonadaceae	Aeromonas
ASV001718	13	0	0	0	0	0	0	0	0	0	0	0	13	0	0	0	0	0	0	0	0	0	0	0	0	0	0	0.01162	0	0	0	Bacteria	Proteobacteria	Gammaproteobacteria	Enterobacteriales	Enterobacteriaceae	Edwardsiella	Edwardsiella_tarda
ASV001719	13	0	0	0	0	0	13	0	0	0	0	0	0	0	0	0	0	0	0	0	0	0.013426	0	0	0	0	0	0	0	0	0	Bacteria	Proteobacteria	Gammaproteobacteria	Enterobacteriales	Enterobacteriaceae
ASV001720	13	0	0	0	0	0	0	0	0	0	0	0	13	0	0	0	0	0	0	0	0	0	0	0	0	0	0	0.01162	0	0	0	Bacteria	Bacteroidetes	Bacteroidia	Bacteroidales	Muribaculaceae
ASV001721	13	0	0	0	0	0	0	0	0	0	0	0	0	0	0	13	0	0	0	0	0	0	0	0	0	0	0	0	0	0	0.012034	Bacteria	Proteobacteria	Alphaproteobacteria	Rhodobacterales	Rhodobacteraceae
ASV001722	13	0	0	13	0	0	0	0	0	0	0	0	0	0	0	0	0	0	0.011585	0	0	0	0	0	0	0	0	0	0	0	0	Bacteria	Cyanobacteria	Oxyphotobacteria	Chloroplast
ASV001723	13	0	0	0	0	0	0	13	0	0	0	0	0	0	0	0	0	0	0	0	0	0	0.012254	0	0	0	0	0	0	0	0	Bacteria	Patescibacteria	Saccharimonadia	Saccharimonadales
ASV001724	13	0	0	0	0	0	0	0	0	0	0	0	13	0	0	0	0	0	0	0	0	0	0	0	0	0	0	0.01162	0	0	0	Bacteria	Firmicutes	Erysipelotrichia	Erysipelotrichales	Erysipelotrichaceae	Dubosiella
ASV001725	13	0	0	0	0	0	0	11	0	0	0	0	0	0	2	0	0	0	0	0	0	0	0.010369	0	0	0	0	0	0	0.001868	0	Bacteria	Bacteroidetes	Bacteroidia	Bacteroidales	Bacteroidaceae	Bacteroides
ASV001726	13	13	0	0	0	0	0	0	0	0	0	0	0	0	0	0	0.011072	0	0	0	0	0	0	0	0	0	0	0	0	0	0	Bacteria	Proteobacteria	Gammaproteobacteria	Pseudomonadales	Moraxellaceae	Acinetobacter
ASV001727	13	0	0	0	0	0	13	0	0	0	0	0	0	0	0	0	0	0	0	0	0	0.013426	0	0	0	0	0	0	0	0	0	Bacteria	Bacteroidetes	Bacteroidia	Bacteroidales	Muribaculaceae
ASV001728	13	0	0	0	0	0	0	0	0	0	0	13	0	0	0	0	0	0	0	0	0	0	0	0	0	0	0.012048	0	0	0	0	Bacteria	Firmicutes	Bacilli	Lactobacillales	Lactobacillaceae	Lactobacillus
ASV001729	13	0	0	0	0	0	0	0	0	13	0	0	0	0	0	0	0	0	0	0	0	0	0	0	0.013964	0	0	0	0	0	0	Bacteria	Firmicutes	Bacilli	Lactobacillales	Lactobacillaceae	Pediococcus
ASV001730	13	0	0	0	0	0	0	13	0	0	0	0	0	0	0	0	0	0	0	0	0	0	0.012254	0	0	0	0	0	0	0	0	Bacteria	Bacteroidetes	Bacteroidia	Bacteroidales	Tannerellaceae	Parabacteroides
ASV001731	13	0	0	0	0	0	0	0	13	0	0	0	0	0	0	0	0	0	0	0	0	0	0	0.01122	0	0	0	0	0	0	0	Bacteria	Firmicutes	Bacilli	Bacillales	Planococcaceae
ASV001732	13	0	0	0	0	0	0	0	0	0	0	13	0	0	0	0	0	0	0	0	0	0	0	0	0	0	0.012048	0	0	0	0	Bacteria	Actinobacteria	Coriobacteriia	Coriobacteriales	Eggerthellaceae
ASV001733	13	0	0	0	0	0	0	11	0	0	0	0	0	0	0	2	0	0	0	0	0	0	0.010369	0	0	0	0	0	0	0	0.001851	Bacteria	Proteobacteria	Gammaproteobacteria	Betaproteobacteriales	Rhodocyclaceae	Azoarcus
ASV001734	13	0	0	0	0	0	0	0	0	0	0	0	13	0	0	0	0	0	0	0	0	0	0	0	0	0	0	0.01162	0	0	0	Bacteria	Firmicutes	Erysipelotrichia	Erysipelotrichales	Erysipelotrichaceae	Turicibacter
ASV001735	13	0	0	0	0	0	0	0	0	0	0	0	0	13	0	0	0	0	0	0	0	0	0	0	0	0	0	0	0.011959	0	0	Bacteria	Firmicutes	Erysipelotrichia	Erysipelotrichales	Erysipelotrichaceae
ASV001736	13	0	0	0	0	0	0	0	0	0	0	13	0	0	0	0	0	0	0	0	0	0	0	0	0	0	0.012048	0	0	0	0	Bacteria	Bacteroidetes	Bacteroidia	Bacteroidales	Muribaculaceae
ASV001737	13	0	0	0	0	0	0	0	0	0	0	0	0	0	0	13	0	0	0	0	0	0	0	0	0	0	0	0	0	0	0.012034	Bacteria	Bacteroidetes	Bacteroidia	Bacteroidales	Muribaculaceae
ASV001738	13	0	0	0	0	0	0	0	0	0	0	0	0	0	0	13	0	0	0	0	0	0	0	0	0	0	0	0	0	0	0.012034	Bacteria	Actinobacteria	Rubrobacteria	Rubrobacterales	Rubrobacteriaceae	Rubrobacter	Rubrobacter_sp_LYG58
ASV001739	13	0	0	13	0	0	0	0	0	0	0	0	0	0	0	0	0	0	0.011585	0	0	0	0	0	0	0	0	0	0	0	0	Bacteria	Planctomycetes	Planctomycetacia	Gemmatales	Gemmataceae
ASV001740	13	0	0	0	0	0	0	0	0	0	0	0	0	13	0	0	0	0	0	0	0	0	0	0	0	0	0	0	0.011959	0	0	Bacteria	Firmicutes	Bacilli	Lactobacillales	Lactobacillaceae	Lactobacillus
ASV001741	13	0	0	0	0	0	0	0	0	0	0	0	13	0	0	0	0	0	0	0	0	0	0	0	0	0	0	0.01162	0	0	0	Bacteria
ASV001742	13	0	0	0	0	0	13	0	0	0	0	0	0	0	0	0	0	0	0	0	0	0.013426	0	0	0	0	0	0	0	0	0	Bacteria	Firmicutes	Bacilli	Lactobacillales	Lactobacillaceae	Lactobacillus
ASV001743	13	0	0	0	0	0	13	0	0	0	0	0	0	0	0	0	0	0	0	0	0	0.013426	0	0	0	0	0	0	0	0	0	Bacteria	Fusobacteria	Fusobacteriia	Fusobacteriales	Fusobacteriaceae	Cetobacterium	Oryzias_latipes_Japanese_medaka
ASV001744	13	0	0	0	0	0	0	13	0	0	0	0	0	0	0	0	0	0	0	0	0	0	0.012254	0	0	0	0	0	0	0	0	Bacteria	Bacteroidetes	Bacteroidia	Bacteroidales	Muribaculaceae
ASV001745	13	0	0	0	0	0	0	0	0	0	0	0	0	13	0	0	0	0	0	0	0	0	0	0	0	0	0	0	0.011959	0	0	Bacteria	Bacteroidetes	Bacteroidia	Bacteroidales	Muribaculaceae
ASV001746	13	0	0	0	0	0	13	0	0	0	0	0	0	0	0	0	0	0	0	0	0	0.013426	0	0	0	0	0	0	0	0	0	Bacteria
ASV001747	13	0	0	0	0	0	0	13	0	0	0	0	0	0	0	0	0	0	0	0	0	0	0.012254	0	0	0	0	0	0	0	0	Bacteria	Firmicutes	Bacilli	Lactobacillales	Lactobacillaceae	Lactobacillus
ASV001748	13	0	0	0	0	0	0	0	0	0	0	13	0	0	0	0	0	0	0	0	0	0	0	0	0	0	0.012048	0	0	0	0	Bacteria
ASV001749	13	0	0	0	0	0	0	0	0	0	0	0	0	0	13	0	0	0	0	0	0	0	0	0	0	0	0	0	0	0.012142	0	Bacteria	Firmicutes	Erysipelotrichia	Erysipelotrichales	Erysipelotrichaceae	Dubosiella
ASV001750	13	0	0	0	0	0	0	0	0	0	0	0	0	0	0	13	0	0	0	0	0	0	0	0	0	0	0	0	0	0	0.012034	Bacteria	Actinobacteria	Actinobacteria	Micrococcales	Intrasporangiaceae	Ornithinicoccus
ASV001751	13	0	0	0	0	0	0	0	13	0	0	0	0	0	0	0	0	0	0	0	0	0	0	0.01122	0	0	0	0	0	0	0	Bacteria
ASV001752	13	0	0	0	0	0	0	0	0	0	0	0	0	0	13	0	0	0	0	0	0	0	0	0	0	0	0	0	0	0.012142	0	Bacteria	Firmicutes	Clostridia	Clostridiales	Ruminococcaceae	Oscillibacter
ASV001753	13	0	0	0	0	0	0	0	0	0	0	0	13	0	0	0	0	0	0	0	0	0	0	0	0	0	0	0.01162	0	0	0	Bacteria	Bacteroidetes	Bacteroidia	Bacteroidales	Muribaculaceae	Muribaculum	Parabacteroides_sp_YL27
ASV001754	13	0	0	0	0	0	0	0	0	0	0	0	0	0	0	13	0	0	0	0	0	0	0	0	0	0	0	0	0	0	0.012034	Bacteria	Firmicutes	Bacilli	Lactobacillales	Streptococcaceae	Streptococcus
ASV001755	13	0	0	0	0	0	13	0	0	0	0	0	0	0	0	0	0	0	0	0	0	0.013426	0	0	0	0	0	0	0	0	0	Bacteria	Firmicutes	Bacilli	Lactobacillales	Lactobacillaceae	Lactobacillus
ASV001756	13	0	0	0	0	0	0	0	0	0	0	0	0	13	0	0	0	0	0	0	0	0	0	0	0	0	0	0	0.011959	0	0	Bacteria	Firmicutes	Clostridia	Clostridiales	Ruminococcaceae
ASV001757	13	0	0	0	0	0	0	0	13	0	0	0	0	0	0	0	0	0	0	0	0	0	0	0.01122	0	0	0	0	0	0	0	Bacteria	Firmicutes	Bacilli	Lactobacillales	Lactobacillaceae	Lactobacillus
ASV001758	13	0	0	0	0	0	0	0	7	0	0	0	0	0	0	6	0	0	0	0	0	0	0	0.006042	0	0	0	0	0	0	0.005554	Bacteria	Bacteroidetes	Bacteroidia	Bacteroidales	Rikenellaceae	Alistipes
ASV001759	13	0	0	0	0	0	0	0	0	0	0	13	0	0	0	0	0	0	0	0	0	0	0	0	0	0	0.012048	0	0	0	0	Bacteria	Proteobacteria	Gammaproteobacteria	Betaproteobacteriales
ASV001760	13	0	0	0	0	0	0	0	0	0	0	0	0	0	13	0	0	0	0	0	0	0	0	0	0	0	0	0	0	0.012142	0	Bacteria	Bacteroidetes	Bacteroidia	Bacteroidales
ASV001761	13	0	0	0	0	0	0	0	13	0	0	0	0	0	0	0	0	0	0	0	0	0	0	0.01122	0	0	0	0	0	0	0	Bacteria	Firmicutes
ASV001762	13	0	0	0	0	0	13	0	0	0	0	0	0	0	0	0	0	0	0	0	0	0.013426	0	0	0	0	0	0	0	0	0	Bacteria	Bacteroidetes	Bacteroidia	Bacteroidales	Muribaculaceae
ASV001763	13	0	0	0	0	0	0	13	0	0	0	0	0	0	0	0	0	0	0	0	0	0	0.012254	0	0	0	0	0	0	0	0	Bacteria	Firmicutes	Clostridia	Clostridiales	Lachnospiraceae
ASV001764	13	0	0	0	0	0	0	0	0	0	0	0	0	0	13	0	0	0	0	0	0	0	0	0	0	0	0	0	0	0.012142	0	Bacteria	Bacteroidetes	Bacteroidia	Bacteroidales	Muribaculaceae
ASV001765	13	0	0	0	0	0	0	0	0	0	0	0	0	0	13	0	0	0	0	0	0	0	0	0	0	0	0	0	0	0.012142	0	Bacteria	Bacteroidetes	Bacteroidia	Bacteroidales	Muribaculaceae
ASV001766	13	0	0	0	0	0	0	13	0	0	0	0	0	0	0	0	0	0	0	0	0	0	0.012254	0	0	0	0	0	0	0	0	Bacteria	Firmicutes	Clostridia	Clostridiales
ASV001767	13	0	0	0	0	0	0	0	0	0	0	0	0	7	0	6	0	0	0	0	0	0	0	0	0	0	0	0	0.00644	0	0.005554	Bacteria	Actinobacteria	Coriobacteriia	Coriobacteriales	Coriobacteriaceae	Collinsella
ASV001768	13	0	0	0	0	0	0	0	0	0	0	0	0	0	13	0	0	0	0	0	0	0	0	0	0	0	0	0	0	0.012142	0	Bacteria
ASV001769	13	0	0	0	0	0	8	0	0	0	0	0	0	0	0	5	0	0	0	0	0	0.008262	0	0	0	0	0	0	0	0	0.004628	Bacteria
ASV001770	13	0	0	0	0	0	0	0	0	0	0	0	0	13	0	0	0	0	0	0	0	0	0	0	0	0	0	0	0.011959	0	0	Bacteria	Bacteroidetes	Bacteroidia	Bacteroidales	Muribaculaceae
ASV001771	13	0	0	0	0	0	0	0	0	0	0	0	13	0	0	0	0	0	0	0	0	0	0	0	0	0	0	0.01162	0	0	0	Bacteria
ASV001772	13	0	0	0	0	0	0	0	13	0	0	0	0	0	0	0	0	0	0	0	0	0	0	0.01122	0	0	0	0	0	0	0	Bacteria	Firmicutes	Bacilli	Lactobacillales	Leuconostocaceae	Weissella
ASV001773	13	0	0	0	0	0	0	0	3	0	0	0	10	0	0	0	0	0	0	0	0	0	0	0.002589	0	0	0	0.008939	0	0	0	Bacteria
ASV001774	13	0	0	0	0	0	0	0	0	0	0	0	0	0	0	13	0	0	0	0	0	0	0	0	0	0	0	0	0	0	0.012034	Bacteria	Bacteroidetes	Bacteroidia	Flavobacteriales	Flavobacteriaceae	Flavobacterium
ASV001775	13	0	0	0	0	0	0	13	0	0	0	0	0	0	0	0	0	0	0	0	0	0	0.012254	0	0	0	0	0	0	0	0	Bacteria	Firmicutes	Clostridia	Clostridiales	Ruminococcaceae	Ruminiclostridium_9
ASV001776	13	0	0	0	0	0	0	0	0	0	0	0	0	0	0	13	0	0	0	0	0	0	0	0	0	0	0	0	0	0	0.012034	Bacteria	Proteobacteria	Gammaproteobacteria	Betaproteobacteriales	Burkholderiaceae	Parasutterella
ASV001777	13	0	0	0	0	0	0	0	0	0	0	0	13	0	0	0	0	0	0	0	0	0	0	0	0	0	0	0.01162	0	0	0	Bacteria	Bacteroidetes	Bacteroidia	Bacteroidales	Prevotellaceae
ASV001778	13	0	0	0	0	0	0	0	0	0	0	0	0	0	13	0	0	0	0	0	0	0	0	0	0	0	0	0	0	0.012142	0	Bacteria	Bacteroidetes	Bacteroidia	Bacteroidales	Muribaculaceae
ASV001779	13	0	0	0	0	0	0	0	0	0	0	0	0	6	4	3	0	0	0	0	0	0	0	0	0	0	0	0	0.00552	0.003736	0.002777	Bacteria	Bacteroidetes	Bacteroidia	Bacteroidales	Muribaculaceae
ASV001780	13	0	0	0	0	0	13	0	0	0	0	0	0	0	0	0	0	0	0	0	0	0.013426	0	0	0	0	0	0	0	0	0	Bacteria	Bacteroidetes	Bacteroidia	Bacteroidales	Muribaculaceae
ASV001781	13	0	0	0	0	0	0	13	0	0	0	0	0	0	0	0	0	0	0	0	0	0	0.012254	0	0	0	0	0	0	0	0	Bacteria	Firmicutes	Clostridia	Clostridiales	Ruminococcaceae	Ruminococcaceae_UCG-013
ASV001782	13	0	0	0	0	0	0	0	0	13	0	0	0	0	0	0	0	0	0	0	0	0	0	0	0.013964	0	0	0	0	0	0	Bacteria	Proteobacteria	Gammaproteobacteria
ASV001783	13	0	0	0	0	0	0	0	0	0	0	13	0	0	0	0	0	0	0	0	0	0	0	0	0	0	0.012048	0	0	0	0	Bacteria	Firmicutes	Clostridia	Clostridiales	Ruminococcaceae	Ruminococcus_1
ASV001784	13	0	0	0	0	0	0	0	0	0	0	7	6	0	0	0	0	0	0	0	0	0	0	0	0	0	0.006487	0.005363	0	0	0	Bacteria	Bacteroidetes	Bacteroidia	Bacteroidales	Marinifilaceae	Odoribacter
ASV001785	13	0	0	0	0	0	0	0	0	0	0	0	0	5	8	0	0	0	0	0	0	0	0	0	0	0	0	0	0.0046	0.007472	0	Bacteria	Bacteroidetes	Bacteroidia	Bacteroidales
ASV001786	13	0	0	0	0	0	0	13	0	0	0	0	0	0	0	0	0	0	0	0	0	0	0.012254	0	0	0	0	0	0	0	0	Bacteria	Bacteroidetes	Bacteroidia	Bacteroidales	Muribaculaceae
ASV001787	13	0	0	0	0	0	0	0	0	0	0	0	0	0	0	13	0	0	0	0	0	0	0	0	0	0	0	0	0	0	0.012034	Bacteria	Bacteroidetes	Bacteroidia	Bacteroidales	Muribaculaceae	Muribaculum
ASV001788	13	0	0	0	0	0	13	0	0	0	0	0	0	0	0	0	0	0	0	0	0	0.013426	0	0	0	0	0	0	0	0	0	Bacteria	Firmicutes	Clostridia	Clostridiales
ASV001789	13	0	0	0	0	0	0	0	0	0	0	0	0	0	13	0	0	0	0	0	0	0	0	0	0	0	0	0	0	0.012142	0	Bacteria	Epsilonbacteraeota	Campylobacteria	Campylobacterales	Helicobacteraceae	Helicobacter	Helicobacter_sp_MIT_03-1616
ASV001790	13	0	0	0	0	0	0	0	0	0	0	0	13	0	0	0	0	0	0	0	0	0	0	0	0	0	0	0.01162	0	0	0	Bacteria	Bacteroidetes	Bacteroidia	Bacteroidales	Muribaculaceae
ASV001791	13	0	0	0	0	3	0	10	0	0	0	0	0	0	0	0	0	0	0	0	0.002694	0	0.009426	0	0	0	0	0	0	0	0	Bacteria	Cyanobacteria	Oxyphotobacteria	Chloroplast
ASV001792	13	0	0	0	0	0	0	0	0	0	0	0	0	7	0	6	0	0	0	0	0	0	0	0	0	0	0	0	0.00644	0	0.005554	Bacteria	Bacteroidetes	Bacteroidia	Bacteroidales	Muribaculaceae
ASV001793	13	6	0	7	0	0	0	0	0	0	0	0	0	0	0	0	0.00511	0	0.006238	0	0	0	0	0	0	0	0	0	0	0	0	Bacteria	Proteobacteria	Alphaproteobacteria	Acetobacterales	Acetobacteraceae	Acetobacter
ASV001794	13	0	0	0	0	0	13	0	0	0	0	0	0	0	0	0	0	0	0	0	0	0.013426	0	0	0	0	0	0	0	0	0	Bacteria	Chloroflexi	Chloroflexia	Thermomicrobiales	Thermomicrobiaceae	Sphaerobacter
ASV001795	13	0	0	0	0	0	0	0	0	0	0	0	0	0	0	13	0	0	0	0	0	0	0	0	0	0	0	0	0	0	0.012034	Bacteria	Proteobacteria	Gammaproteobacteria	Betaproteobacteriales
ASV001796	13	0	0	0	0	0	0	13	0	0	0	0	0	0	0	0	0	0	0	0	0	0	0.012254	0	0	0	0	0	0	0	0	Bacteria	Firmicutes	Clostridia	Clostridiales	Lachnospiraceae
ASV001797	13	0	0	0	0	0	0	0	0	0	0	0	9	4	0	0	0	0	0	0	0	0	0	0	0	0	0	0.008045	0.00368	0	0	Bacteria	Bacteroidetes	Bacteroidia	Bacteroidales
ASV001798	13	0	0	0	0	0	0	13	0	0	0	0	0	0	0	0	0	0	0	0	0	0	0.012254	0	0	0	0	0	0	0	0	Bacteria	Proteobacteria	Deltaproteobacteria	Desulfovibrionales	Desulfovibrionaceae	Desulfovibrio
ASV001799	13	0	0	0	0	0	0	0	0	0	0	0	13	0	0	0	0	0	0	0	0	0	0	0	0	0	0	0.01162	0	0	0	Bacteria	Bacteroidetes	Bacteroidia	Bacteroidales	Muribaculaceae
ASV001800	13	0	0	0	0	0	13	0	0	0	0	0	0	0	0	0	0	0	0	0	0	0.013426	0	0	0	0	0	0	0	0	0	Bacteria	Proteobacteria	Gammaproteobacteria	Betaproteobacteriales	Burkholderiaceae
ASV001801	13	0	0	0	0	0	0	0	0	0	0	0	13	0	0	0	0	0	0	0	0	0	0	0	0	0	0	0.01162	0	0	0	Bacteria	Firmicutes	Erysipelotrichia	Erysipelotrichales	Erysipelotrichaceae	Turicibacter
ASV001802	13	0	0	0	0	0	13	0	0	0	0	0	0	0	0	0	0	0	0	0	0	0.013426	0	0	0	0	0	0	0	0	0	Bacteria	Bacteroidetes	Bacteroidia	Bacteroidales	Muribaculaceae
ASV001803	13	0	0	0	0	0	0	0	0	0	0	0	0	0	13	0	0	0	0	0	0	0	0	0	0	0	0	0	0	0.012142	0	Bacteria	Firmicutes	Clostridia	Clostridiales	Ruminococcaceae	Ruminococcaceae_UCG-005
ASV001804	13	0	0	0	0	0	13	0	0	0	0	0	0	0	0	0	0	0	0	0	0	0.013426	0	0	0	0	0	0	0	0	0	Bacteria	Bacteroidetes	Bacteroidia	Bacteroidales	Prevotellaceae	Prevotellaceae_UCG-001
ASV001805	13	0	0	0	0	0	0	0	6	0	0	0	0	0	0	7	0	0	0	0	0	0	0	0.005179	0	0	0	0	0	0	0.00648	Bacteria	Bacteroidetes	Bacteroidia	Flavobacteriales	Crocinitomicaceae	Salinirepens
ASV001806	13	0	0	0	0	0	0	0	0	0	13	0	0	0	0	0	0	0	0	0	0	0	0	0	0	0.012893	0	0	0	0	0	Bacteria	Proteobacteria	Gammaproteobacteria	Betaproteobacteriales	Burkholderiaceae
ASV001807	13	0	0	0	0	0	0	0	0	0	0	0	13	0	0	0	0	0	0	0	0	0	0	0	0	0	0	0.01162	0	0	0	Bacteria	Firmicutes	Clostridia	Clostridiales	Lachnospiraceae
ASV001808	13	0	0	0	0	0	0	0	0	0	13	0	0	0	0	0	0	0	0	0	0	0	0	0	0	0.012893	0	0	0	0	0	Bacteria
ASV001809	13	0	0	0	0	0	0	0	0	0	0	0	13	0	0	0	0	0	0	0	0	0	0	0	0	0	0	0.01162	0	0	0	Bacteria
ASV001810	13	0	0	0	0	0	0	0	0	0	0	0	0	0	0	13	0	0	0	0	0	0	0	0	0	0	0	0	0	0	0.012034	Bacteria	Bacteroidetes	Bacteroidia	Bacteroidales	Muribaculaceae
ASV001811	13	0	0	0	0	0	0	0	0	13	0	0	0	0	0	0	0	0	0	0	0	0	0	0	0.013964	0	0	0	0	0	0	Bacteria	Proteobacteria	Gammaproteobacteria
ASV001812	13	0	0	0	0	0	0	0	0	0	0	13	0	0	0	0	0	0	0	0	0	0	0	0	0	0	0.012048	0	0	0	0	Bacteria	Bacteroidetes	Bacteroidia	Bacteroidales	Muribaculaceae
ASV001813	12	0	0	0	0	0	0	0	0	0	0	0	0	0	0	12	0	0	0	0	0	0	0	0	0	0	0	0	0	0	0.011108	Bacteria	Bacteroidetes	Bacteroidia	Bacteroidales	Bacteroidaceae	Bacteroides
ASV001814	12	0	0	0	0	0	0	12	0	0	0	0	0	0	0	0	0	0	0	0	0	0	0.011311	0	0	0	0	0	0	0	0	Bacteria	Verrucomicrobia	Verrucomicrobiae	Verrucomicrobiales	Rubritaleaceae	Luteolibacter
ASV001815	12	0	0	0	0	0	0	0	0	0	0	0	0	0	12	0	0	0	0	0	0	0	0	0	0	0	0	0	0	0.011208	0	Bacteria	Proteobacteria	Gammaproteobacteria	Pseudomonadales	Moraxellaceae	Acinetobacter
ASV001816	12	0	0	0	0	0	0	0	12	0	0	0	0	0	0	0	0	0	0	0	0	0	0	0.010357	0	0	0	0	0	0	0	Bacteria	Bacteroidetes	Bacteroidia	Bacteroidales	Rikenellaceae	Rikenellaceae_RC9_gut_group
ASV001817	12	0	0	0	0	0	0	0	0	0	0	0	12	0	0	0	0	0	0	0	0	0	0	0	0	0	0	0.010726	0	0	0	Bacteria	Bacteroidetes	Bacteroidia	Bacteroidales	Muribaculaceae
ASV001818	12	0	0	0	0	0	0	0	0	0	0	0	12	0	0	0	0	0	0	0	0	0	0	0	0	0	0	0.010726	0	0	0	Bacteria	Bacteroidetes	Bacteroidia	Bacteroidales	Muribaculaceae
ASV001819	12	0	0	0	0	0	0	0	12	0	0	0	0	0	0	0	0	0	0	0	0	0	0	0.010357	0	0	0	0	0	0	0	Bacteria	Proteobacteria	Gammaproteobacteria	Betaproteobacteriales	Rhodocyclaceae	Thauera
ASV001820	12	0	0	0	0	0	0	0	0	0	0	0	0	0	12	0	0	0	0	0	0	0	0	0	0	0	0	0	0	0.011208	0	Bacteria	Proteobacteria	Gammaproteobacteria
ASV001821	12	0	0	0	0	0	0	0	0	0	0	0	0	0	0	12	0	0	0	0	0	0	0	0	0	0	0	0	0	0	0.011108	Bacteria	Firmicutes	Bacilli	Lactobacillales	Lactobacillaceae	Lactobacillus
ASV001822	12	0	0	0	0	0	12	0	0	0	0	0	0	0	0	0	0	0	0	0	0	0.012393	0	0	0	0	0	0	0	0	0	Bacteria
ASV001823	12	0	0	0	0	0	0	0	0	0	0	12	0	0	0	0	0	0	0	0	0	0	0	0	0	0	0.011121	0	0	0	0	Bacteria
ASV001824	12	0	0	0	0	0	0	12	0	0	0	0	0	0	0	0	0	0	0	0	0	0	0.011311	0	0	0	0	0	0	0	0	Bacteria	Bacteroidetes	Bacteroidia	Flavobacteriales	Flavobacteriaceae	Flavobacterium
ASV001825	12	0	0	0	12	0	0	0	0	0	0	0	0	0	0	0	0	0	0	0.010135	0	0	0	0	0	0	0	0	0	0	0	Bacteria	Proteobacteria	Alphaproteobacteria	Rhizobiales	Xanthobacteraceae	Bradyrhizobium
ASV001826	12	0	0	0	0	0	0	0	0	0	0	12	0	0	0	0	0	0	0	0	0	0	0	0	0	0	0.011121	0	0	0	0	Bacteria
ASV001827	12	0	0	0	0	0	0	0	12	0	0	0	0	0	0	0	0	0	0	0	0	0	0	0.010357	0	0	0	0	0	0	0	Bacteria	Bacteroidetes	Bacteroidia	Bacteroidales	Muribaculaceae	Muribaculum	Parabacteroides_sp_YL27
ASV001828	12	0	0	0	0	0	0	0	0	12	0	0	0	0	0	0	0	0	0	0	0	0	0	0	0.01289	0	0	0	0	0	0	Bacteria
ASV001829	12	0	12	0	0	0	0	0	0	0	0	0	0	0	0	0	0	0.010711	0	0	0	0	0	0	0	0	0	0	0	0	0	Bacteria	Firmicutes	Bacilli	Lactobacillales	Enterococcaceae	Enterococcus
ASV001830	12	0	0	0	0	0	0	0	0	0	0	12	0	0	0	0	0	0	0	0	0	0	0	0	0	0	0.011121	0	0	0	0	Bacteria
ASV001831	12	0	0	0	0	0	0	8	0	0	0	0	4	0	0	0	0	0	0	0	0	0	0.007541	0	0	0	0	0.003575	0	0	0	Bacteria	Proteobacteria	Deltaproteobacteria	Desulfovibrionales	Desulfovibrionaceae
ASV001832	12	0	0	0	0	0	0	0	0	0	0	0	0	0	0	12	0	0	0	0	0	0	0	0	0	0	0	0	0	0	0.011108	Bacteria	Proteobacteria	Gammaproteobacteria	Betaproteobacteriales	Burkholderiaceae	Polynucleobacter
ASV001833	12	0	0	0	0	0	0	0	0	0	12	0	0	0	0	0	0	0	0	0	0	0	0	0	0	0.011901	0	0	0	0	0	Bacteria	Deinococcus-Thermus	Deinococci	Deinococcales	Deinococcaceae	Deinococcus
ASV001834	12	0	0	0	0	0	0	0	0	12	0	0	0	0	0	0	0	0	0	0	0	0	0	0	0.01289	0	0	0	0	0	0	Bacteria	Bacteroidetes	Bacteroidia	Bacteroidales	Muribaculaceae
ASV001835	12	0	0	0	0	0	0	0	0	0	0	0	0	0	12	0	0	0	0	0	0	0	0	0	0	0	0	0	0	0.011208	0	Bacteria	Bacteroidetes	Bacteroidia	Bacteroidales	Muribaculaceae
ASV001836	12	0	0	0	0	0	0	0	0	0	0	0	0	0	0	12	0	0	0	0	0	0	0	0	0	0	0	0	0	0	0.011108	Bacteria	Proteobacteria	Alphaproteobacteria	Sphingomonadales	Sphingomonadaceae	Sphingosinicella
ASV001837	12	0	0	0	0	0	0	12	0	0	0	0	0	0	0	0	0	0	0	0	0	0	0.011311	0	0	0	0	0	0	0	0	Bacteria	Proteobacteria	Gammaproteobacteria	Vibrionales	Vibrionaceae	Vibrio	Vibrio_parahaemolyticus
ASV001838	12	0	0	0	0	0	12	0	0	0	0	0	0	0	0	0	0	0	0	0	0	0.012393	0	0	0	0	0	0	0	0	0	Bacteria	Firmicutes	Clostridia	Clostridiales	Lachnospiraceae
ASV001839	12	0	0	0	0	0	0	0	0	0	0	0	12	0	0	0	0	0	0	0	0	0	0	0	0	0	0	0.010726	0	0	0	Bacteria	Firmicutes	Clostridia	Clostridiales	Lachnospiraceae	Eubacterium_xylanophilum_group
ASV001840	12	0	0	0	0	0	0	0	12	0	0	0	0	0	0	0	0	0	0	0	0	0	0	0.010357	0	0	0	0	0	0	0	Bacteria	Proteobacteria	Gammaproteobacteria	Betaproteobacteriales	Burkholderiaceae	Parasutterella
ASV001841	12	0	0	0	0	0	0	12	0	0	0	0	0	0	0	0	0	0	0	0	0	0	0.011311	0	0	0	0	0	0	0	0	Bacteria	Acidobacteria	Blastocatellia_Subgroup_4	Pyrinomonadales	Pyrinomonadaceae	RB41
ASV001842	12	0	0	0	0	0	0	0	0	0	0	12	0	0	0	0	0	0	0	0	0	0	0	0	0	0	0.011121	0	0	0	0	Bacteria
ASV001843	12	0	0	0	0	0	0	0	0	12	0	0	0	0	0	0	0	0	0	0	0	0	0	0	0.01289	0	0	0	0	0	0	Bacteria	Firmicutes	Bacilli	Lactobacillales	Lactobacillaceae
ASV001844	12	0	0	0	0	0	0	0	12	0	0	0	0	0	0	0	0	0	0	0	0	0	0	0.010357	0	0	0	0	0	0	0	Bacteria	Firmicutes	Bacilli	Bacillales	Planococcaceae	Kurthia
ASV001845	12	0	0	0	0	0	0	0	12	0	0	0	0	0	0	0	0	0	0	0	0	0	0	0.010357	0	0	0	0	0	0	0	Bacteria	Proteobacteria	Gammaproteobacteria	Betaproteobacteriales	Burkholderiaceae	Parasutterella
ASV001846	12	0	0	0	0	0	0	0	0	0	0	0	12	0	0	0	0	0	0	0	0	0	0	0	0	0	0	0.010726	0	0	0	Bacteria	Firmicutes	Erysipelotrichia	Erysipelotrichales	Erysipelotrichaceae	Dubosiella
ASV001847	12	0	0	0	0	0	0	0	12	0	0	0	0	0	0	0	0	0	0	0	0	0	0	0.010357	0	0	0	0	0	0	0	Bacteria	Acidobacteria	Acidobacteriia	Subgroup_2
ASV001848	12	0	0	0	0	0	12	0	0	0	0	0	0	0	0	0	0	0	0	0	0	0.012393	0	0	0	0	0	0	0	0	0	Bacteria	Proteobacteria	Gammaproteobacteria	Betaproteobacteriales	Rhodocyclaceae	Thauera
ASV001849	12	5	7	0	0	0	0	0	0	0	0	0	0	0	0	0	0.004259	0.006248	0	0	0	0	0	0	0	0	0	0	0	0	0	Bacteria	Actinobacteria	Actinobacteria	Corynebacteriales	Corynebacteriaceae	Corynebacterium_1
ASV001850	12	0	0	0	0	0	12	0	0	0	0	0	0	0	0	0	0	0	0	0	0	0.012393	0	0	0	0	0	0	0	0	0	Bacteria	Bacteroidetes	Bacteroidia	Bacteroidales
ASV001851	12	0	0	0	0	0	0	0	0	0	0	0	12	0	0	0	0	0	0	0	0	0	0	0	0	0	0	0.010726	0	0	0	Bacteria	Bacteroidetes	Bacteroidia	Bacteroidales	Bacteroidaceae	Bacteroides
ASV001852	12	0	0	0	0	0	0	0	0	0	0	0	0	0	0	12	0	0	0	0	0	0	0	0	0	0	0	0	0	0	0.011108	Bacteria	Proteobacteria	Deltaproteobacteria	Myxococcales	Haliangiaceae	Haliangium
ASV001853	12	0	0	0	0	0	0	0	12	0	0	0	0	0	0	0	0	0	0	0	0	0	0	0.010357	0	0	0	0	0	0	0	Bacteria	Bacteroidetes	Bacteroidia	Bacteroidales	Prevotellaceae	Prevotellaceae_UCG-001
ASV001854	12	0	0	0	0	0	0	12	0	0	0	0	0	0	0	0	0	0	0	0	0	0	0.011311	0	0	0	0	0	0	0	0	Bacteria	Bacteroidetes	Bacteroidia	Bacteroidales	Muribaculaceae
ASV001855	12	0	0	0	0	0	0	0	0	0	0	0	0	0	12	0	0	0	0	0	0	0	0	0	0	0	0	0	0	0.011208	0	Bacteria	Bacteroidetes	Bacteroidia	Bacteroidales	Muribaculaceae	Muribaculum	Parabacteroides_sp_YL27
ASV001856	12	0	0	0	0	0	0	0	0	0	0	0	0	0	0	12	0	0	0	0	0	0	0	0	0	0	0	0	0	0	0.011108	Bacteria	Bacteroidetes	Bacteroidia	Bacteroidales	Tannerellaceae	Parabacteroides
ASV001857	12	0	0	0	0	0	0	0	0	0	0	12	0	0	0	0	0	0	0	0	0	0	0	0	0	0	0.011121	0	0	0	0	Bacteria	Proteobacteria	Deltaproteobacteria	Desulfovibrionales	Desulfovibrionaceae	Desulfovibrio
ASV001858	12	0	0	0	0	0	0	0	12	0	0	0	0	0	0	0	0	0	0	0	0	0	0	0.010357	0	0	0	0	0	0	0	Bacteria
ASV001859	12	0	0	0	0	0	0	0	0	0	0	12	0	0	0	0	0	0	0	0	0	0	0	0	0	0	0.011121	0	0	0	0	Bacteria	Epsilonbacteraeota	Campylobacteria	Campylobacterales	Helicobacteraceae	Helicobacter	Helicobacter_sp_MIT_03-1614
ASV001860	12	0	0	0	0	0	0	0	0	0	12	0	0	0	0	0	0	0	0	0	0	0	0	0	0	0.011901	0	0	0	0	0	Bacteria	Proteobacteria	Gammaproteobacteria	Pseudomonadales	Moraxellaceae	Psychrobacter
ASV001861	12	0	0	0	0	0	0	0	12	0	0	0	0	0	0	0	0	0	0	0	0	0	0	0.010357	0	0	0	0	0	0	0	Bacteria
ASV001862	12	0	0	0	0	0	0	0	0	0	0	0	0	12	0	0	0	0	0	0	0	0	0	0	0	0	0	0	0.011039	0	0	Bacteria
ASV001863	12	0	0	0	0	0	0	0	0	0	0	12	0	0	0	0	0	0	0	0	0	0	0	0	0	0	0.011121	0	0	0	0	Bacteria	Firmicutes	Erysipelotrichia	Erysipelotrichales	Erysipelotrichaceae	Turicibacter	Turicibacter_sp_LA61
ASV001864	12	0	0	0	0	0	0	0	0	0	0	0	12	0	0	0	0	0	0	0	0	0	0	0	0	0	0	0.010726	0	0	0	Bacteria
ASV001865	12	0	0	0	0	0	12	0	0	0	0	0	0	0	0	0	0	0	0	0	0	0.012393	0	0	0	0	0	0	0	0	0	Bacteria
ASV001866	12	0	0	0	0	0	0	0	0	12	0	0	0	0	0	0	0	0	0	0	0	0	0	0	0.01289	0	0	0	0	0	0	Bacteria	Proteobacteria	Gammaproteobacteria	Pseudomonadales	Moraxellaceae	Acinetobacter
ASV001867	12	0	0	0	0	0	0	0	0	0	12	0	0	0	0	0	0	0	0	0	0	0	0	0	0	0.011901	0	0	0	0	0	Bacteria	Proteobacteria	Gammaproteobacteria	Pseudomonadales	Moraxellaceae	Acinetobacter
ASV001868	12	0	0	0	0	0	0	12	0	0	0	0	0	0	0	0	0	0	0	0	0	0	0.011311	0	0	0	0	0	0	0	0	Bacteria	Proteobacteria	Alphaproteobacteria	Sphingomonadales	Sphingomonadaceae	Sphingomonas
ASV001869	12	0	0	0	0	0	0	0	0	0	0	0	0	0	0	12	0	0	0	0	0	0	0	0	0	0	0	0	0	0	0.011108	Bacteria	Proteobacteria	Deltaproteobacteria	Bdellovibrionales	Bdellovibrionaceae	Bdellovibrio	Bdellovibrio_bacteriovorus
ASV001870	12	0	0	0	0	0	0	0	3	0	0	0	0	0	0	9	0	0	0	0	0	0	0	0.002589	0	0	0	0	0	0	0.008331	Bacteria	Firmicutes	Clostridia	Clostridiales	Ruminococcaceae	Eubacterium_coprostanoligenes_group
ASV001871	12	0	0	0	0	0	0	0	0	0	0	0	0	0	12	0	0	0	0	0	0	0	0	0	0	0	0	0	0	0.011208	0	Bacteria	Bacteroidetes	Bacteroidia	Bacteroidales	Muribaculaceae
ASV001872	12	0	0	0	0	0	0	0	0	0	0	0	0	0	0	12	0	0	0	0	0	0	0	0	0	0	0	0	0	0	0.011108	Bacteria	Bacteroidetes	Bacteroidia	Bacteroidales	Prevotellaceae	Prevotella_2
ASV001873	12	0	0	0	0	0	0	0	0	0	0	0	0	0	0	12	0	0	0	0	0	0	0	0	0	0	0	0	0	0	0.011108	Bacteria	Acidobacteria	Blastocatellia_Subgroup_4	Pyrinomonadales	Pyrinomonadaceae	RB41
ASV001874	12	0	0	0	0	0	0	0	0	0	0	0	0	0	0	12	0	0	0	0	0	0	0	0	0	0	0	0	0	0	0.011108	Bacteria	Proteobacteria	Gammaproteobacteria	Xanthomonadales	Xanthomonadaceae	Lysobacter	Lysobacter_sp
ASV001875	12	0	0	0	0	0	0	0	0	0	0	0	0	12	0	0	0	0	0	0	0	0	0	0	0	0	0	0	0.011039	0	0	Bacteria	Bacteroidetes	Bacteroidia	Bacteroidales	Muribaculaceae	Muribaculum	Parabacteroides_sp_YL27
ASV001876	12	0	0	0	0	0	0	0	0	0	0	0	0	0	12	0	0	0	0	0	0	0	0	0	0	0	0	0	0	0.011208	0	Bacteria	Bacteroidetes	Bacteroidia	Bacteroidales	Prevotellaceae	Alloprevotella
ASV001877	12	0	0	0	0	0	0	12	0	0	0	0	0	0	0	0	0	0	0	0	0	0	0.011311	0	0	0	0	0	0	0	0	Bacteria	Bacteroidetes	Bacteroidia	Bacteroidales	Muribaculaceae
ASV001878	12	0	0	0	0	0	0	12	0	0	0	0	0	0	0	0	0	0	0	0	0	0	0.011311	0	0	0	0	0	0	0	0	Bacteria	Bacteroidetes	Bacteroidia	Bacteroidales	Tannerellaceae	Parabacteroides
ASV001879	12	0	0	0	0	0	0	0	0	0	0	0	12	0	0	0	0	0	0	0	0	0	0	0	0	0	0	0.010726	0	0	0	Bacteria	Actinobacteria	Coriobacteriia	Coriobacteriales	Eggerthellaceae
ASV001880	12	0	0	0	0	0	0	0	0	12	0	0	0	0	0	0	0	0	0	0	0	0	0	0	0.01289	0	0	0	0	0	0	Bacteria	Proteobacteria	Gammaproteobacteria
ASV001881	12	0	0	12	0	0	0	0	0	0	0	0	0	0	0	0	0	0	0.010694	0	0	0	0	0	0	0	0	0	0	0	0	Bacteria	Proteobacteria	Gammaproteobacteria	Pseudomonadales	Moraxellaceae	Acinetobacter
ASV001882	12	0	0	0	0	0	0	0	0	0	0	12	0	0	0	0	0	0	0	0	0	0	0	0	0	0	0.011121	0	0	0	0	Bacteria	Epsilonbacteraeota	Campylobacteria	Campylobacterales	Helicobacteraceae	Helicobacter	Helicobacter_sp_MIT_03-1616
ASV001883	12	0	0	0	0	0	0	0	0	0	0	0	0	0	0	12	0	0	0	0	0	0	0	0	0	0	0	0	0	0	0.011108	Bacteria	Firmicutes	Clostridia	Clostridiales	Lachnospiraceae	Blautia
ASV001884	12	0	0	0	0	0	0	0	0	0	0	0	0	0	12	0	0	0	0	0	0	0	0	0	0	0	0	0	0	0.011208	0	Bacteria	Bacteroidetes	Bacteroidia	Bacteroidales	Muribaculaceae
ASV001885	12	0	0	0	0	0	0	0	12	0	0	0	0	0	0	0	0	0	0	0	0	0	0	0.010357	0	0	0	0	0	0	0	Bacteria	Actinobacteria	Actinobacteria	Bifidobacteriales	Bifidobacteriaceae	Bifidobacterium
ASV001886	12	0	0	0	0	0	0	0	0	0	0	0	0	0	12	0	0	0	0	0	0	0	0	0	0	0	0	0	0	0.011208	0	Bacteria	Proteobacteria	Gammaproteobacteria	Betaproteobacteriales	Burkholderiaceae
ASV001887	12	0	0	0	0	0	0	0	0	0	0	0	0	0	12	0	0	0	0	0	0	0	0	0	0	0	0	0	0	0.011208	0	Bacteria	Firmicutes	Clostridia	Clostridiales	Lachnospiraceae	Lachnospiraceae_NK4A136_group
ASV001888	12	0	0	0	0	0	0	7	0	0	0	0	5	0	0	0	0	0	0	0	0	0	0.006598	0	0	0	0	0.004469	0	0	0	Bacteria	Firmicutes	Clostridia	Clostridiales	Ruminococcaceae	Ruminococcaceae_UCG-010
ASV001889	12	0	0	0	0	0	0	0	0	0	0	0	0	0	12	0	0	0	0	0	0	0	0	0	0	0	0	0	0	0.011208	0	Bacteria	Actinobacteria	Actinobacteria	Bifidobacteriales	Bifidobacteriaceae	Bifidobacterium
ASV001890	12	0	0	0	0	0	0	0	12	0	0	0	0	0	0	0	0	0	0	0	0	0	0	0.010357	0	0	0	0	0	0	0	Bacteria	Firmicutes	Clostridia	Clostridiales	Syntrophomonadaceae	Syntrophomonas
ASV001891	12	0	0	0	0	0	0	0	0	0	0	0	0	0	0	12	0	0	0	0	0	0	0	0	0	0	0	0	0	0	0.011108	Bacteria	Firmicutes	Clostridia	Clostridiales	Ruminococcaceae	Faecalibacterium
ASV001892	12	0	0	12	0	0	0	0	0	0	0	0	0	0	0	0	0	0	0.010694	0	0	0	0	0	0	0	0	0	0	0	0	Bacteria
ASV001893	12	0	0	0	0	0	0	0	0	0	0	0	12	0	0	0	0	0	0	0	0	0	0	0	0	0	0	0.010726	0	0	0	Bacteria	Firmicutes	Bacilli	Lactobacillales	Lactobacillaceae	Lactobacillus	Lactobacillus_murinus
ASV001894	12	0	0	0	0	0	0	0	0	12	0	0	0	0	0	0	0	0	0	0	0	0	0	0	0.01289	0	0	0	0	0	0	Bacteria	Bacteroidetes	Bacteroidia	Bacteroidales	Muribaculaceae	Muribaculum	Parabacteroides_sp_YL27
ASV001895	12	0	0	0	0	0	12	0	0	0	0	0	0	0	0	0	0	0	0	0	0	0.012393	0	0	0	0	0	0	0	0	0	Bacteria	Bacteroidetes	Bacteroidia	Bacteroidales	Muribaculaceae
ASV001896	12	0	0	0	0	0	0	12	0	0	0	0	0	0	0	0	0	0	0	0	0	0	0.011311	0	0	0	0	0	0	0	0	Bacteria	Verrucomicrobia	Verrucomicrobiae	Verrucomicrobiales	Rubritaleaceae	Luteolibacter
ASV001897	12	0	0	0	0	0	0	0	0	0	12	0	0	0	0	0	0	0	0	0	0	0	0	0	0	0.011901	0	0	0	0	0	Bacteria
ASV001898	12	0	0	0	0	0	0	0	0	0	0	0	0	12	0	0	0	0	0	0	0	0	0	0	0	0	0	0	0.011039	0	0	Bacteria	Firmicutes	Clostridia	Clostridiales	Lachnospiraceae	Roseburia
ASV001899	12	0	0	0	0	0	0	0	0	0	0	12	0	0	0	0	0	0	0	0	0	0	0	0	0	0	0.011121	0	0	0	0	Bacteria	Bacteroidetes	Bacteroidia	Bacteroidales	Muribaculaceae	Muribaculum	Parabacteroides_sp_YL27
ASV001900	12	0	0	0	0	0	0	0	0	0	0	0	0	5	0	7	0	0	0	0	0	0	0	0	0	0	0	0	0.0046	0	0.00648	Bacteria	Bacteroidetes	Bacteroidia	Bacteroidales	Rikenellaceae	Rikenellaceae_RC9_gut_group
ASV001901	12	0	0	0	0	0	0	0	12	0	0	0	0	0	0	0	0	0	0	0	0	0	0	0.010357	0	0	0	0	0	0	0	Bacteria	Proteobacteria	Gammaproteobacteria	Aeromonadales	Aeromonadaceae	Aeromonas
ASV001902	12	0	0	0	0	0	0	0	0	0	0	0	0	0	0	12	0	0	0	0	0	0	0	0	0	0	0	0	0	0	0.011108	Bacteria	Bacteroidetes	Bacteroidia	Bacteroidales	Muribaculaceae	Muribaculum	Parabacteroides_sp_YL27
ASV001903	12	12	0	0	0	0	0	0	0	0	0	0	0	0	0	0	0.01022	0	0	0	0	0	0	0	0	0	0	0	0	0	0	Bacteria
ASV001904	12	0	0	0	0	0	0	0	0	0	0	12	0	0	0	0	0	0	0	0	0	0	0	0	0	0	0.011121	0	0	0	0	Bacteria	Firmicutes
ASV001905	12	0	0	0	0	0	0	0	0	12	0	0	0	0	0	0	0	0	0	0	0	0	0	0	0.01289	0	0	0	0	0	0	Bacteria
ASV001906	12	0	0	0	0	0	0	0	0	0	0	0	0	0	12	0	0	0	0	0	0	0	0	0	0	0	0	0	0	0.011208	0	Bacteria
ASV001907	12	0	0	0	0	0	12	0	0	0	0	0	0	0	0	0	0	0	0	0	0	0.012393	0	0	0	0	0	0	0	0	0	Bacteria	Bacteroidetes	Bacteroidia	Bacteroidales	Muribaculaceae
ASV001908	12	0	0	0	0	0	0	0	12	0	0	0	0	0	0	0	0	0	0	0	0	0	0	0.010357	0	0	0	0	0	0	0	Bacteria	Planctomycetes	Planctomycetacia	Pirellulales	Pirellulaceae	Blastopirellula	Pirellula_sp
ASV001909	12	0	0	0	0	0	0	0	0	0	0	0	0	0	0	12	0	0	0	0	0	0	0	0	0	0	0	0	0	0	0.011108	Bacteria	Firmicutes	Negativicutes	Selenomonadales	Acidaminococcaceae	Acidaminococcus
ASV001910	12	0	0	0	0	0	0	0	0	0	12	0	0	0	0	0	0	0	0	0	0	0	0	0	0	0.011901	0	0	0	0	0	Bacteria	Bacteroidetes	Bacteroidia	Bacteroidales	Muribaculaceae
ASV001911	12	0	0	0	0	0	0	6	0	0	0	0	0	6	0	0	0	0	0	0	0	0	0.005656	0	0	0	0	0	0.00552	0	0	Bacteria	Firmicutes	Clostridia	Clostridiales	Lachnospiraceae	Dorea
ASV001912	12	0	0	0	0	0	0	12	0	0	0	0	0	0	0	0	0	0	0	0	0	0	0.011311	0	0	0	0	0	0	0	0	Bacteria	Firmicutes	Bacilli	Lactobacillales	Lactobacillaceae	Lactobacillus	Lactobacillus_sp_oral_clone_HT002
ASV001913	12	0	0	0	0	0	0	0	0	0	0	0	0	0	0	12	0	0	0	0	0	0	0	0	0	0	0	0	0	0	0.011108	Bacteria	Proteobacteria	Gammaproteobacteria	Vibrionales	Vibrionaceae	Vibrio
ASV001914	12	0	0	0	0	0	0	0	0	0	0	0	0	0	0	12	0	0	0	0	0	0	0	0	0	0	0	0	0	0	0.011108	Bacteria	Firmicutes	Bacilli	Lactobacillales	Lactobacillaceae	Lactobacillus
ASV001915	12	0	0	0	0	0	0	0	12	0	0	0	0	0	0	0	0	0	0	0	0	0	0	0.010357	0	0	0	0	0	0	0	Bacteria	Bacteroidetes	Bacteroidia	Bacteroidales
ASV001916	12	0	0	0	0	0	12	0	0	0	0	0	0	0	0	0	0	0	0	0	0	0.012393	0	0	0	0	0	0	0	0	0	Bacteria	Firmicutes	Clostridia	Clostridiales	Lachnospiraceae
ASV001917	12	0	0	0	0	0	0	12	0	0	0	0	0	0	0	0	0	0	0	0	0	0	0.011311	0	0	0	0	0	0	0	0	Bacteria	Bacteroidetes	Bacteroidia	Bacteroidales	Tannerellaceae	Parabacteroides	Parabacteroides_distasonis
ASV001918	12	0	0	0	0	0	0	0	0	0	0	0	0	12	0	0	0	0	0	0	0	0	0	0	0	0	0	0	0.011039	0	0	Bacteria	Firmicutes	Clostridia	Clostridiales	Lachnospiraceae	Lachnospiraceae_NK4A136_group	Lachnospiraceae_bacterium_DW17
ASV001919	12	7	0	0	0	0	0	0	0	0	0	5	0	0	0	0	0.005962	0	0	0	0	0	0	0	0	0	0.004634	0	0	0	0	Bacteria
ASV001920	12	0	0	0	0	0	0	0	0	0	0	12	0	0	0	0	0	0	0	0	0	0	0	0	0	0	0.011121	0	0	0	0	Bacteria	Firmicutes	Clostridia	Clostridiales	Ruminococcaceae	Oscillibacter
ASV001921	12	0	0	0	0	0	0	0	0	0	0	0	0	12	0	0	0	0	0	0	0	0	0	0	0	0	0	0	0.011039	0	0	Bacteria
ASV001922	12	0	0	0	0	0	0	0	0	12	0	0	0	0	0	0	0	0	0	0	0	0	0	0	0.01289	0	0	0	0	0	0	Bacteria	Proteobacteria	Gammaproteobacteria	Pseudomonadales	Moraxellaceae
ASV001923	12	0	0	0	0	0	0	0	0	0	0	0	12	0	0	0	0	0	0	0	0	0	0	0	0	0	0	0.010726	0	0	0	Bacteria	Firmicutes	Bacilli	Lactobacillales	Lactobacillaceae	Lactobacillus
ASV001924	12	0	0	0	0	0	12	0	0	0	0	0	0	0	0	0	0	0	0	0	0	0.012393	0	0	0	0	0	0	0	0	0	Bacteria	Firmicutes	Bacilli	Lactobacillales	Enterococcaceae	Enterococcus
ASV001925	12	0	0	0	0	0	12	0	0	0	0	0	0	0	0	0	0	0	0	0	0	0.012393	0	0	0	0	0	0	0	0	0	Bacteria	Bacteroidetes	Bacteroidia	Sphingobacteriales	Sphingobacteriaceae	Anseongella
ASV001926	12	0	0	0	0	0	0	0	0	0	0	0	12	0	0	0	0	0	0	0	0	0	0	0	0	0	0	0.010726	0	0	0	Bacteria	Bacteroidetes	Bacteroidia	Bacteroidales
ASV001927	12	0	0	0	0	0	12	0	0	0	0	0	0	0	0	0	0	0	0	0	0	0.012393	0	0	0	0	0	0	0	0	0	Bacteria	Firmicutes	Erysipelotrichia	Erysipelotrichales	Erysipelotrichaceae
ASV001928	12	0	0	0	0	0	0	0	0	0	0	0	0	12	0	0	0	0	0	0	0	0	0	0	0	0	0	0	0.011039	0	0	Bacteria	Bacteroidetes	Bacteroidia	Bacteroidales	Muribaculaceae
ASV001929	12	0	0	0	0	0	0	0	3	0	0	0	0	0	0	9	0	0	0	0	0	0	0	0.002589	0	0	0	0	0	0	0.008331	Bacteria	Bacteroidetes	Bacteroidia	Bacteroidales	Prevotellaceae	Alloprevotella
ASV001930	12	0	0	0	0	0	0	0	0	0	0	0	0	0	12	0	0	0	0	0	0	0	0	0	0	0	0	0	0	0.011208	0	Bacteria	Bacteroidetes	Bacteroidia	Bacteroidales	Rikenellaceae	Rikenellaceae_RC9_gut_group
ASV001931	12	0	0	0	0	0	0	12	0	0	0	0	0	0	0	0	0	0	0	0	0	0	0.011311	0	0	0	0	0	0	0	0	Bacteria	Firmicutes	Clostridia	Clostridiales	Lachnospiraceae	Lachnospiraceae_NC2004_group
ASV001932	12	0	0	0	0	0	0	0	0	0	0	0	0	0	0	12	0	0	0	0	0	0	0	0	0	0	0	0	0	0	0.011108	Bacteria	Firmicutes	Clostridia	Clostridiales	Ruminococcaceae	Ruminococcaceae_UCG-008
ASV001933	12	0	0	0	0	0	0	12	0	0	0	0	0	0	0	0	0	0	0	0	0	0	0.011311	0	0	0	0	0	0	0	0	Bacteria	Firmicutes	Clostridia	Clostridiales	Ruminococcaceae
ASV001934	12	0	0	0	0	0	0	12	0	0	0	0	0	0	0	0	0	0	0	0	0	0	0.011311	0	0	0	0	0	0	0	0	Bacteria	Bacteroidetes	Bacteroidia	Bacteroidales	Muribaculaceae
ASV001935	12	0	0	0	0	0	0	0	0	0	0	0	0	0	0	12	0	0	0	0	0	0	0	0	0	0	0	0	0	0	0.011108	Bacteria	Proteobacteria	Gammaproteobacteria	Xanthomonadales	Xanthomonadaceae	Pseudoxanthomonas
ASV001936	12	0	0	0	0	0	0	0	0	0	12	0	0	0	0	0	0	0	0	0	0	0	0	0	0	0.011901	0	0	0	0	0	Bacteria	Epsilonbacteraeota	Campylobacteria	Campylobacterales	Helicobacteraceae	Helicobacter	Helicobacter_sp_MIT_03-1616
ASV001937	12	0	0	0	0	0	0	12	0	0	0	0	0	0	0	0	0	0	0	0	0	0	0.011311	0	0	0	0	0	0	0	0	Bacteria	Bacteroidetes	Bacteroidia	Bacteroidales
ASV001938	12	0	0	0	0	0	0	0	0	0	0	12	0	0	0	0	0	0	0	0	0	0	0	0	0	0	0.011121	0	0	0	0	Bacteria	Bacteroidetes	Bacteroidia
ASV001939	12	0	0	0	0	0	12	0	0	0	0	0	0	0	0	0	0	0	0	0	0	0.012393	0	0	0	0	0	0	0	0	0	Bacteria	Bacteroidetes	Bacteroidia	Bacteroidales	Muribaculaceae
ASV001940	12	0	0	0	0	0	0	0	12	0	0	0	0	0	0	0	0	0	0	0	0	0	0	0.010357	0	0	0	0	0	0	0	Bacteria	Firmicutes
ASV001941	12	0	0	0	0	0	0	0	0	0	0	12	0	0	0	0	0	0	0	0	0	0	0	0	0	0	0.011121	0	0	0	0	Bacteria
ASV001942	12	0	0	0	0	0	0	0	4	0	0	0	0	0	0	8	0	0	0	0	0	0	0	0.003452	0	0	0	0	0	0	0.007405	Bacteria	Firmicutes	Clostridia	Clostridiales	Christensenellaceae	Christensenellaceae_R-7_group
ASV001943	12	0	0	0	0	0	0	0	0	0	0	0	5	0	0	7	0	0	0	0	0	0	0	0	0	0	0	0.004469	0	0	0.00648	Bacteria	Firmicutes	Clostridia	Clostridiales	Ruminococcaceae	Eubacterium_coprostanoligenes_group
ASV001944	12	0	0	0	0	0	0	0	0	0	12	0	0	0	0	0	0	0	0	0	0	0	0	0	0	0.011901	0	0	0	0	0	Bacteria
ASV001945	12	0	0	0	0	0	0	0	0	0	0	0	0	12	0	0	0	0	0	0	0	0	0	0	0	0	0	0	0.011039	0	0	Bacteria	Bacteroidetes	Bacteroidia	Bacteroidales	Muribaculaceae
ASV001946	12	0	0	0	0	0	0	0	12	0	0	0	0	0	0	0	0	0	0	0	0	0	0	0.010357	0	0	0	0	0	0	0	Bacteria	Bacteroidetes	Bacteroidia	Bacteroidales	Bacteroidaceae	Bacteroides
ASV001947	12	0	0	0	0	0	0	0	4	8	0	0	0	0	0	0	0	0	0	0	0	0	0	0.003452	0.008593	0	0	0	0	0	0	Bacteria
ASV001948	12	0	0	0	0	0	0	12	0	0	0	0	0	0	0	0	0	0	0	0	0	0	0.011311	0	0	0	0	0	0	0	0	Bacteria
ASV001949	12	0	0	0	0	0	0	0	0	0	0	0	0	0	12	0	0	0	0	0	0	0	0	0	0	0	0	0	0	0.011208	0	Bacteria	Firmicutes	Clostridia	Clostridiales	Ruminococcaceae	Ruminococcaceae_UCG-014
ASV001950	12	0	0	0	0	0	0	0	0	0	0	0	0	0	0	12	0	0	0	0	0	0	0	0	0	0	0	0	0	0	0.011108	Bacteria
ASV001951	12	0	0	0	0	0	0	0	0	0	0	0	0	0	0	12	0	0	0	0	0	0	0	0	0	0	0	0	0	0	0.011108	Bacteria	Cyanobacteria	Oxyphotobacteria	Oxyphotobacteria_Incertae_Sedis	Unknown_Family	Leptolyngbya_ANTL522	Leptolyngbya_frigida_ANTL522
ASV001952	12	0	0	0	0	0	12	0	0	0	0	0	0	0	0	0	0	0	0	0	0	0.012393	0	0	0	0	0	0	0	0	0	Bacteria	Firmicutes	Bacilli
ASV001953	11	0	0	0	0	0	0	0	0	0	0	11	0	0	0	0	0	0	0	0	0	0	0	0	0	0	0.010194	0	0	0	0	Bacteria	Firmicutes	Clostridia	Clostridiales	Lachnospiraceae	Lachnospiraceae_NK4A136_group
ASV001954	11	0	0	0	0	0	0	0	0	0	0	0	0	0	11	0	0	0	0	0	0	0	0	0	0	0	0	0	0	0.010274	0	Bacteria	Firmicutes	Clostridia	Clostridiales	Lachnospiraceae	Lachnoclostridium
ASV001955	11	0	0	0	0	0	0	0	0	0	0	0	0	11	0	0	0	0	0	0	0	0	0	0	0	0	0	0	0.010119	0	0	Bacteria	Proteobacteria	Gammaproteobacteria	Aeromonadales	Aeromonadaceae	Aeromonas	Aeromonas_sp_2e
ASV001956	11	0	0	0	0	0	0	0	0	0	0	0	0	0	11	0	0	0	0	0	0	0	0	0	0	0	0	0	0	0.010274	0	Bacteria	Firmicutes
ASV001957	11	0	0	0	0	0	0	0	0	0	0	0	0	0	0	11	0	0	0	0	0	0	0	0	0	0	0	0	0	0	0.010182	Bacteria
ASV001958	11	0	0	11	0	0	0	0	0	0	0	0	0	0	0	0	0	0	0.009803	0	0	0	0	0	0	0	0	0	0	0	0	Bacteria	Proteobacteria	Alphaproteobacteria	Rhizobiales	Rhizobiaceae	Allorhizobium-Neorhizobium-Pararhizobium-Rhizobium	Agrobacterium_radiobacter
ASV001959	11	0	0	0	0	0	11	0	0	0	0	0	0	0	0	0	0	0	0	0	0	0.01136	0	0	0	0	0	0	0	0	0	Bacteria	Firmicutes	Erysipelotrichia	Erysipelotrichales	Erysipelotrichaceae	Dubosiella
ASV001960	11	0	0	0	0	0	0	3	0	0	0	8	0	0	0	0	0	0	0	0	0	0	0.002828	0	0	0	0.007414	0	0	0	0	Bacteria	Bacteroidetes	Bacteroidia	Bacteroidales	Muribaculaceae
ASV001961	11	0	0	0	0	0	0	0	0	0	0	0	0	11	0	0	0	0	0	0	0	0	0	0	0	0	0	0	0.010119	0	0	Bacteria	Bacteroidetes	Bacteroidia	Bacteroidales	Muribaculaceae
ASV001962	11	0	0	0	0	0	0	0	11	0	0	0	0	0	0	0	0	0	0	0	0	0	0	0.009494	0	0	0	0	0	0	0	Bacteria	Bacteroidetes	Bacteroidia	Bacteroidales	Muribaculaceae
ASV001963	11	0	0	0	0	0	0	11	0	0	0	0	0	0	0	0	0	0	0	0	0	0	0.010369	0	0	0	0	0	0	0	0	Bacteria	Bacteroidetes	Bacteroidia	Bacteroidales	Muribaculaceae
ASV001964	11	0	0	0	0	0	0	11	0	0	0	0	0	0	0	0	0	0	0	0	0	0	0.010369	0	0	0	0	0	0	0	0	Bacteria	Proteobacteria	Gammaproteobacteria	Betaproteobacteriales	Rhodocyclaceae	Thauera
ASV001965	11	0	0	0	0	0	0	0	0	0	0	0	0	0	11	0	0	0	0	0	0	0	0	0	0	0	0	0	0	0.010274	0	Bacteria	Cyanobacteria	Melainabacteria	Gastranaerophilales
ASV001966	11	0	0	0	0	0	0	0	11	0	0	0	0	0	0	0	0	0	0	0	0	0	0	0.009494	0	0	0	0	0	0	0	Bacteria
ASV001967	11	0	0	0	0	0	0	0	0	0	0	0	0	0	0	11	0	0	0	0	0	0	0	0	0	0	0	0	0	0	0.010182	Bacteria	Bacteroidetes	Bacteroidia	Bacteroidales	Prevotellaceae
ASV001968	11	0	0	0	0	0	11	0	0	0	0	0	0	0	0	0	0	0	0	0	0	0.01136	0	0	0	0	0	0	0	0	0	Bacteria
ASV001969	11	0	0	0	0	0	0	0	0	0	0	0	11	0	0	0	0	0	0	0	0	0	0	0	0	0	0	0.009832	0	0	0	Bacteria	Firmicutes	Bacilli	Lactobacillales	Lactobacillaceae	Lactobacillus	Lactobacillus_gasseri
ASV001970	11	0	0	0	0	0	0	0	0	0	0	11	0	0	0	0	0	0	0	0	0	0	0	0	0	0	0.010194	0	0	0	0	Bacteria
ASV001971	11	0	0	0	0	0	0	0	0	0	0	0	0	0	11	0	0	0	0	0	0	0	0	0	0	0	0	0	0	0.010274	0	Bacteria	Bacteroidetes	Bacteroidia	Flavobacteriales	Flavobacteriaceae	Flavobacterium
ASV001972	11	0	0	0	0	0	0	0	0	0	0	0	0	0	0	11	0	0	0	0	0	0	0	0	0	0	0	0	0	0	0.010182	Bacteria	Patescibacteria	Saccharimonadia	Saccharimonadales	Saccharimonadaceae	Candidatus_Saccharimonas	TM7_phylum_sp_oral_clone_CW040
ASV001973	11	0	0	0	0	0	0	0	0	0	0	11	0	0	0	0	0	0	0	0	0	0	0	0	0	0	0.010194	0	0	0	0	Bacteria	Firmicutes	Bacilli	Lactobacillales	Lactobacillaceae	Lactobacillus
ASV001974	11	0	0	0	0	0	0	0	11	0	0	0	0	0	0	0	0	0	0	0	0	0	0	0.009494	0	0	0	0	0	0	0	Bacteria	Firmicutes	Bacilli	Lactobacillales	Lactobacillaceae	Lactobacillus	Lactobacillus_murinus
ASV001975	11	0	0	0	0	0	0	0	0	0	0	0	11	0	0	0	0	0	0	0	0	0	0	0	0	0	0	0.009832	0	0	0	Bacteria	Firmicutes	Clostridia	Clostridiales	Ruminococcaceae	Ruminococcaceae_UCG-014
ASV001976	11	0	0	0	0	0	0	0	0	11	0	0	0	0	0	0	0	0	0	0	0	0	0	0	0.011815	0	0	0	0	0	0	Bacteria	Firmicutes	Bacilli	Lactobacillales
ASV001977	11	0	0	0	0	0	0	0	0	0	11	0	0	0	0	0	0	0	0	0	0	0	0	0	0	0.01091	0	0	0	0	0	Bacteria	Proteobacteria	Gammaproteobacteria	Pseudomonadales	Moraxellaceae	Psychrobacter
ASV001978	11	0	0	11	0	0	0	0	0	0	0	0	0	0	0	0	0	0	0.009803	0	0	0	0	0	0	0	0	0	0	0	0	Bacteria	Proteobacteria	Alphaproteobacteria	Rickettsiales	Mitochondria
ASV001979	11	0	0	0	0	0	0	0	0	0	0	0	0	11	0	0	0	0	0	0	0	0	0	0	0	0	0	0	0.010119	0	0	Bacteria
ASV001980	11	0	0	0	0	0	0	0	11	0	0	0	0	0	0	0	0	0	0	0	0	0	0	0.009494	0	0	0	0	0	0	0	Bacteria	Bacteroidetes	Bacteroidia	Cytophagales	Spirosomaceae	Arcicella
ASV001981	11	0	0	0	0	0	0	11	0	0	0	0	0	0	0	0	0	0	0	0	0	0	0.010369	0	0	0	0	0	0	0	0	Bacteria	Bacteroidetes	Bacteroidia	Chitinophagales	Saprospiraceae	Phaeodactylibacter
ASV001982	11	0	0	0	0	0	0	0	0	0	0	0	11	0	0	0	0	0	0	0	0	0	0	0	0	0	0	0.009832	0	0	0	Bacteria	Firmicutes	Clostridia	Clostridiales	Lachnospiraceae
ASV001983	11	0	0	11	0	0	0	0	0	0	0	0	0	0	0	0	0	0	0.009803	0	0	0	0	0	0	0	0	0	0	0	0	Bacteria	Actinobacteria	Actinobacteria	Pseudonocardiales	Pseudonocardiaceae	Prauserella
ASV001984	11	0	0	0	0	0	0	0	0	0	11	0	0	0	0	0	0	0	0	0	0	0	0	0	0	0.01091	0	0	0	0	0	Bacteria	Firmicutes	Erysipelotrichia	Erysipelotrichales	Erysipelotrichaceae	Dubosiella
ASV001985	11	0	0	0	0	0	0	0	0	0	0	11	0	0	0	0	0	0	0	0	0	0	0	0	0	0	0.010194	0	0	0	0	Bacteria	Bacteroidetes	Bacteroidia	Bacteroidales	Muribaculaceae
ASV001986	11	0	0	0	0	0	11	0	0	0	0	0	0	0	0	0	0	0	0	0	0	0.01136	0	0	0	0	0	0	0	0	0	Bacteria	Bacteroidetes	Bacteroidia	Bacteroidales	Bacteroidaceae	Bacteroides
ASV001987	11	0	0	0	0	0	0	0	0	0	0	0	0	0	11	0	0	0	0	0	0	0	0	0	0	0	0	0	0	0.010274	0	Bacteria	Bacteroidetes	Bacteroidia	Bacteroidales	Muribaculaceae
ASV001988	11	0	0	0	0	0	0	11	0	0	0	0	0	0	0	0	0	0	0	0	0	0	0.010369	0	0	0	0	0	0	0	0	Bacteria	Proteobacteria	Gammaproteobacteria	Enterobacteriales	Enterobacteriaceae
ASV001989	11	0	0	0	0	0	0	0	0	0	0	0	0	0	0	11	0	0	0	0	0	0	0	0	0	0	0	0	0	0	0.010182	Bacteria	Firmicutes	Bacilli	Lactobacillales	Enterococcaceae	Enterococcus
ASV001990	11	0	0	0	0	0	3	0	0	0	4	0	0	0	4	0	0	0	0	0	0	0.003098	0	0	0	0.003967	0	0	0	0.003736	0	Bacteria	Proteobacteria	Alphaproteobacteria	Caulobacterales	Caulobacteraceae	Brevundimonas
ASV001991	11	0	0	0	0	0	0	0	0	0	0	0	11	0	0	0	0	0	0	0	0	0	0	0	0	0	0	0.009832	0	0	0	Bacteria	Bacteroidetes	Bacteroidia	Bacteroidales
ASV001992	11	0	11	0	0	0	0	0	0	0	0	0	0	0	0	0	0	0.009818	0	0	0	0	0	0	0	0	0	0	0	0	0	Bacteria	Proteobacteria	Gammaproteobacteria	Enterobacteriales	Enterobacteriaceae	Pantoea
ASV001993	11	0	0	0	0	0	0	0	0	0	0	0	11	0	0	0	0	0	0	0	0	0	0	0	0	0	0	0.009832	0	0	0	Bacteria
ASV001994	11	0	0	0	0	0	0	0	0	0	0	0	0	0	11	0	0	0	0	0	0	0	0	0	0	0	0	0	0	0.010274	0	Bacteria	Firmicutes	Bacilli	Lactobacillales	Lactobacillaceae	Lactobacillus
ASV001995	11	0	0	0	0	0	0	11	0	0	0	0	0	0	0	0	0	0	0	0	0	0	0.010369	0	0	0	0	0	0	0	0	Bacteria	Proteobacteria	Alphaproteobacteria	Sphingomonadales	Sphingomonadaceae	Sphingorhabdus
ASV001996	11	0	0	0	0	0	0	0	0	0	0	0	0	0	11	0	0	0	0	0	0	0	0	0	0	0	0	0	0	0.010274	0	Bacteria	Actinobacteria	Actinobacteria	Bifidobacteriales	Bifidobacteriaceae	Bifidobacterium
ASV001997	11	0	0	0	0	0	0	0	0	0	0	0	0	0	0	11	0	0	0	0	0	0	0	0	0	0	0	0	0	0	0.010182	Bacteria	Firmicutes	Bacilli	Lactobacillales	Enterococcaceae	Enterococcus
ASV001998	11	0	0	0	0	0	0	0	11	0	0	0	0	0	0	0	0	0	0	0	0	0	0	0.009494	0	0	0	0	0	0	0	Bacteria	Thermotogae	Thermotogae	Petrotogales	Petrotogaceae	Defluviitoga
[truncated: 6,953 more rows]
